# Supplementary material for: Dehydration prompts increased activity and blood feeding by mosquitoes
Source: Sci Rep. 2018 May 1;8:6804. doi: 10.1038/s41598-018-24893-z (PMC5931509; doi:10.1038/s41598-018-24893-z)
Supplement: Supplementary file 1 — Table S1 [file 41598_2018_24893_MOESM1_ESM.xlsx]

## Sheet: Control vs. Dehydrated
Table S1: List of genes with differential expression following exposure to dehydration compared to fully hydrated individuals.
Feature ID	Lowest E-value	Aedes aegypti match	Experiment - Fold Change (normalized values)	Baggerley's test: Dehydrated vs Control original values - P-value	Baggerley's test: Dehydrated vs Control original values - Bonferroni	Baggerley's test: Dehydrated vs Control original values - FDR p-value correction	Control - CuPip_C2_Trimmed (GE) - Normalized expression values	Control - CuPip_C2_Trimmed (GE) - Unique gene reads	Control - CuPip_C2_Trimmed (GE) - Total gene reads	Control - run0537_lane12_read1_index7=CuPip_Con (GE) - Normalized expression values	Control - run0537_lane12_read1_index7=CuPip_Con (GE) - Unique gene reads	Control - run0537_lane12_read1_index7=CuPip_Con (GE) - Total gene reads	Dehydrated - Cupid_D2_Trimmed (GE) - Normalized expression values	Dehydrated - Cupid_D2_Trimmed (GE) - Unique gene reads	Dehydrated - Cupid_D2_Trimmed (GE) - Total gene reads	Dehydrated - run0537_lane12_read1_index6=CuPip_D (GE) - Normalized expression values	Dehydrated - run0537_lane12_read1_index6=CuPip_D (GE) - Unique gene reads	Dehydrated - run0537_lane12_read1_index6=CuPip_D (GE) - Total gene reads
CPIJ006461-RA conserved hypothetical protein|protein_coding|supercont3.129:413577-414446:-1|	6.96e-27	AAEL013731-RA_hypothetical_proteinprotein_codingsupercont1.904:28574-29302:-1	3.29476	0.000539413	1	0.0100568	0.510886	1	12	2.07288	7	103	4.49771	6	108	4.01517	12	178
CPIJ005925-RA tripartite motif protein 45 |protein_coding|supercont3.113:548534-550572:1|	2.6e-125	AAEL018183-RA_hypothetical_proteinprotein_codingsupercont1.25:1600128-1627859:-1	2.89281	2.93089e-05	0.569385	0.000677839	0.298017	5	7	0.261626	4	13	0.874554	10	21	0.744386	10	33
CPIJ017982-RA casein kinase I isoform alpha|protein_coding|supercont3.1275:18094-19647:1|	0	AAEL007662-RC_casein_kinaseprotein_codingsupercont1.271:168643-274030:1	2.80625	0.00267784	1	0.0428874	1.61781	2	38	4.32689	17	215	12.0355	27	289	4.64677	15	206
CPIJ016370-RA SRPN9, putative|protein_coding|supercont3.738:166963-168255:1|	1.11e-39	AAEL008364-RA_Serine_Protease_Inhibitor_(serpin)_likely_cleavage_at_S/S.protein_codingsupercont1.320:451734-481311:-1	2.71162	0.000740218	1	0.0134899	0.212869	0	5	0.0603752	0	3	0.583036	0	14	0.1579	0	7
CPIJ009100-RA conserved hypothetical protein|protein_coding|supercont3.241:26860-27683:-1|	2.57e-80	AAEL001704-RA_conserved_hypothetical_proteinprotein_codingsupercont1.39:666432-667292:-1	2.64971	0.00128435	1	0.0222181	2.25641	53	53	4.99101	201	248	13.9929	336	336	5.2107	174	231
CPIJ014244-RA conserved hypothetical protein|protein_coding|supercont3.516:12280-12786:1|	7.67e-47	AAEL011360-RA_conserved_hypothetical_proteinprotein_codingsupercont1.571:498766-499466:-1	2.2336	0.000398108	1	0.00764233	0.596034	1	14	0.261626	3	13	1.3743	3	33	0.541372	5	24
CPIJ004776-RA glycogen phosphorylase |protein_coding|supercont3.75:439788-456773:-1|	0	AAEL000703-RA_glycogen_phosphorylaseprotein_codingsupercont1.14:1196965-1237296:1	1.89889	6.65194e-05	1	0.00147184	153.819	3613	3613	241.42	11591	11996	382.722	9190	9190	367.794	15873	16305
CPIJ001413-RA conserved hypothetical protein|protein_coding|supercont3.20:1556846-1557037:1|			1.76561	0.00250059	1	0.0404488	0.894051	8	21	0.644002	20	32	1.79075	18	43	0.924843	24	41
CPIJ004516-RA sugar transporter |protein_coding|supercont3.73:833709-848768:-1|	0	AAEL000567-RA_Facilitated_trehalose_transporter_Tret1_protein_codingsupercont1.11:611260-653920:-1	1.76379	1.52104e-05	0.295492	0.000364805	79.528	1868	1868	105.777	5070	5256	155.338	3730	3730	171.502	7456	7603
CPIJ011602-RA NADH-cytochrome b5 reductase|protein_coding|supercont3.338:3088-4772:1|	0	AAEL013225-RA_NADH-cytochrome_B5_reductaseprotein_codingsupercont1.808:374348-391842:1	1.74162	0	0	0	15.4543	74	363	7.22489	69	359	29.7765	133	715	9.72213	83	431
CPIJ014256-RA alanine aminotransferase |protein_coding|supercont3.542:72416-95950:-1|	0	AAEL009872-RA_alanine_aminotransferaseprotein_codingsupercont1.435:385044-446808:1	1.73287	1.07131e-06	0.0208124	2.96092e-05	15.1989	186	357	18.7968	421	934	34.7739	304	835	24.1362	442	1070
CPIJ008048-RA peroxisomal N1-acetyl-spermine/spermidine oxidase|protein_coding|supercont3.194:255507-258588:-1|	0	AAEL018178-RA_hypothetical_proteinprotein_codingsupercont1.394:1100175-1115947:1	1.7289	0	0	0	10.3454	66	243	7.04377	102	350	19.8232	148	476	10.2409	119	454
CPIJ004040-RA neuropsin precursor|protein_coding|supercont3.57:1118866-1120174:1|	4.98e-22	AAEL003614-RA_Clip-Domain_Serine_Protease_family_B.protein_codingsupercont1.93:1765936-1778664:-1	1.69418	3.55973e-07	0.00691549	1.05099e-05	9.62169	226	226	9.66003	440	480	15.6587	376	376	17.0081	709	754
CPIJ014838-RA conserved hypothetical protein|protein_coding|supercont3.606:269077-272837:-1|	9.29e-12	AAEL008166-RA_malate_dehydrogenaseprotein_codingsupercont1.304:1072260-1089958:-1	1.6769	0.00295858	1	0.0469962	0.55346	2	13	0.140875	3	7	0.9162	6	22	0.248129	5	11
CPIJ013472-RA conserved hypothetical protein|protein_coding|supercont3.515:288691-296120:-1|	1.08e-168	AAEL011452-RA_conserved_hypothetical_proteinprotein_codingsupercont1.581:120805-122316:1	1.65267	3.19167e-10	6.20045e-06	1.21103e-08	9.23853	132	217	5.61489	138	279	12.1188	181	291	12.429	235	551
CPIJ003079-RA conserved hypothetical protein|protein_coding|supercont3.38:1414965-1416803:-1|	8.77e-38	AAEL001328-RA_hypothetical_proteinprotein_codingsupercont1.30:2775580-2800927:1	1.64884	0.000339831	1	0.00660851	43.6382	1025	1025	30.0266	1368	1492	53.7226	1290	1290	67.7391	2820	3003
CPIJ020323-RA conserved hypothetical protein|protein_coding|supercont3.2896:877-2947:1|	5.18e-53	AAEL005126-RA_conserved_hypothetical_proteinprotein_codingsupercont1.142:609413-628963:-1	1.6297	0.00107815	1	0.0189893	1.44751	27	34	1.32825	49	66	2.83189	51	68	1.69179	52	75
CPIJ015406-RA chaperonin |protein_coding|supercont3.683:14240-28125:1|	1.65e-57	AAEL007650-RA_chaperoninprotein_codingsupercont1.271:677583-708411:1	1.62603	2.64361e-07	0.00513573	7.87689e-06	4.21481	56	99	4.22626	84	210	9.07871	114	218	4.64677	82	206
CPIJ012064-RA 40S ribosomal protein S30, putative|protein_coding|supercont3.377:108009-108342:1|	2e-26	AAEL009653-RB_40S_ribosomal_protein_S30protein_codingsupercont1.415:1026334-1044185:1	1.62407	0	0	0	17.1573	4	403	9.37828	0	466	29.1102	7	699	13.9854	0	620
CPIJ017100-RA spartin|protein_coding|supercont3.932:66088-67747:1|	1.87e-167	AAEL018301-RA_hypothetical_proteinprotein_codingsupercont1.85:925912-959882:1	1.61937	0.00115489	1	0.0202858	18.6899	306	439	15.9793	540	794	24.9456	415	599	31.1965	975	1383
CPIJ010330-RA importin beta-3 |protein_coding|supercont3.295:315128-316027:1|	0	AAEL010159-RA_importin_beta-3protein_codingsupercont1.458:826110-862887:1	1.60931	0	0	0	33.6334	232	790	26.7261	405	1328	68.1736	605	1637	28.9634	429	1284
CPIJ008117-RA monocarboxylate transporter |protein_coding|supercont3.184:536576-542701:-1|	1.08e-140	AAEL008342-RA_monocarboxylate_transporterprotein_codingsupercont1.318:891385-927774:1	1.60286	0.00103127	1	0.0182797	11.8355	278	278	13.3027	574	661	18.6155	447	447	21.6774	860	961
CPIJ007204-RA apolipophorins precursor|protein_coding|supercont3.163:778891-794986:-1|	0	AAEL009955-RA_conserved_hypothetical_proteinprotein_codingsupercont1.441:666495-677926:1	1.58571	2.22045e-16	4.31366e-12	1.16585e-14	422.971	9935	9935	473.482	19374	23527	699.352	16793	16793	722.167	27781	32015
CPIJ011576-RA long wavelength sensitive opsin|protein_coding|supercont3.361:285932-287053:1|	0	AAEL006484-RA_long_wavelength_sensitive_opsinprotein_codingsupercont1.208:1726735-1727928:1	1.58033	0	0	0	31.5472	7	741	29.4027	4	1461	52.5149	11	1261	43.806	9	1942
CPIJ008287-RA phosphoserine aminotransferase|protein_coding|supercont3.167:469469-470784:1|	0	AAEL012578-RA_phosphoserine_aminotransferaseprotein_codingsupercont1.713:246383-247699:1	1.56305	8.05656e-06	0.156515	0.000201955	23.0325	541	541	20.7489	882	1031	32.0253	769	769	36.4072	1482	1614
CPIJ015655-RA lysosomal alpha-mannosidase precursor|protein_coding|supercont3.709:140485-144694:-1|	0	AAEL005763-RA_lysosomal_alpha-mannosidase_(mannosidase_alpha_class_2b_member_1)protein_codingsupercont1.173:986774-990399:-1	1.54953	0.00229839	1	0.0375849	5.61975	87	132	7.42615	167	369	10.2448	157	246	9.97026	209	442
CPIJ017599-RA leucine-rich immune protein (Short)|protein_coding|supercont3.1001:48113-49487:1|	4.84e-10	AAEL001414-RA_leucine-rich_immune_protein_(Short)protein_codingsupercont1.32:439866-441467:-1	1.52488	0.00065506	1	0.0120396	53.7708	1263	1263	37.5534	1697	1866	62.135	1492	1492	77.1229	3211	3419
CPIJ002458-RA protein piwi|protein_coding|supercont3.32:1090324-1094516:-1|	0	AAEL008098-RA_PIWIprotein_codingsupercont1.300:248277-251578:-1	1.5138	0.00184033	1	0.030874	47.1293	883	1107	62.8908	1917	3125	92.2447	1719	2215	74.3033	2196	3294
CPIJ017600-RA leucine-rich immune protein (Short)|protein_coding|supercont3.1001:49563-50973:-1|			1.51341	0.000578056	1	0.0107053	100.219	2354	2354	68.1837	2662	3388	113.609	2728	2728	141.253	5517	6262
CPIJ000515-RB conserved hypothetical protein|protein_coding|supercont3.5:1572148-1621176:-1|	0	AAEL001848-RA_conserved_hypothetical_proteinprotein_codingsupercont1.44:2793430-2848696:1	1.50144	0.000244341	1	0.00488355	21.4147	15	503	25.0557	0	1245	44.1025	22	1059	25.67	0	1138
CPIJ020244-RA conserved hypothetical protein|protein_coding|supercont3.2749:103-9392:1|	3.24e-104	AAEL002527-RA_conserved_hypothetical_proteinprotein_codingsupercont1.59:101423-129520:-1	1.49983	0.000810433	1	0.0146868	9.53655	180	224	11.5115	413	572	17.741	337	426	13.8275	456	613
CPIJ014099-RA methylenetetrahydrofolate dehydrogenase |protein_coding|supercont3.540:162408-172092:1|	0	AAEL006085-RA_methylenetetrahydrofolate_dehydrogenaseprotein_codingsupercont1.188:172111-258926:-1	1.48772	8.38883e-07	0.016297	2.36188e-05	56.0698	1317	1317	56.7929	2607	2822	80.2508	1927	1927	87.6571	3644	3886
CPIJ001564-RA selenide|protein_coding|supercont3.17:611035-612412:-1|	0	AAEL008849-RA_selenophosphate_synthaseprotein_codingsupercont1.352:698405-715614:-1	1.48327	0.00024395	1	0.00488075	42.7442	1004	1004	50.8963	2434	2529	66.5078	1597	1597	72.3859	3119	3209
CPIJ002415-RA protein piwi|protein_coding|supercont3.32:436568-439282:-1|	0	AAEL008098-RA_PIWIprotein_codingsupercont1.300:248277-251578:-1	1.47801	0	0	0	107.456	2016	2524	101.893	3320	5063	188.154	3468	4518	121.267	3574	5376
CPIJ000497-RB conserved hypothetical protein|protein_coding|supercont3.5:1280077-1321578:1|	2.19e-132	AAEL007114-RA_hypothetical_proteinprotein_codingsupercont1.237:262928-287420:-1	1.4732	8.55564e-07	0.0166211	2.40189e-05	49.854	202	1171	48.3203	205	2401	68.5901	258	1647	76.0402	259	3371
CPIJ012573-RA actin|protein_coding|supercont3.396:70479-71675:1|	0	AAEL005961-RA_actinprotein_codingsupercont1.182:1446599-1449949:-1	1.46354	0	0	0	282.052	4722	6625	98.5121	3198	4895	410.666	6565	9861	146.306	4160	6486
CPIJ019533-RA 3-hydroxyisobutyrate dehydrogenase |protein_coding|supercont3.1661:2345-2502:-1|	5.7e-42	AAEL013904-RA_3-hydroxyisobutyrate_dehydrogenaseprotein_codingsupercont1.957:58120-73356:-1	1.45327	0.000557663	1	0.0103771	5.40688	121	127	5.61489	255	279	9.45352	204	227	6.56413	266	291
CPIJ009001-RA amidophosphoribosyltransferase precursor|protein_coding|supercont3.210:183267-185112:-1|	0	AAEL003581-RB_amidophosphoribosyltransferaseprotein_codingsupercont1.92:1692826-1710133:1	1.44972	1.34553e-10	2.61395e-06	5.18642e-09	67.6073	1588	1588	74.6438	3459	3709	106.612	2560	2560	99.6124	4190	4416
CPIJ013609-RA conserved hypothetical protein|protein_coding|supercont3.517:43028-43583:1|	4.41e-72	AAEL001082-RA_conserved_hypothetical_proteinprotein_codingsupercont1.22:3377469-3413778:-1	1.44445	0.00228192	1	0.037347	4.5554	107	107	4.72939	228	235	8.2458	198	198	5.16559	226	229
CPIJ005339-RA ATP-binding cassette transporter |protein_coding|supercont3.86:463769-467855:-1|	0	AAEL011269-RA_ATP-binding_cassette_transporterprotein_codingsupercont1.561:159735-190813:-1	1.44384	4.07814e-05	0.79226	0.000930975	81.1458	1906	1906	57.7992	2631	2872	92.4529	2220	2220	108.162	4536	4795
CPIJ010562-RA aromatic amino acid decarboxylase|protein_coding|supercont3.268:69602-75286:-1|	0	AAEL003462-RA_aromatic_amino_acid_decarboxylaseprotein_codingsupercont1.87:2154226-2181465:-1	1.43558	0	0	0	209.591	4923	4923	182.675	8676	9077	412.04	9894	9894	151.088	6365	6698
CPIJ002890-RA ATP-binding cassette sub-family F member 2|protein_coding|supercont3.37:1269015-1274116:1|	0	AAEL010977-RA_ATP-dependent_transporterprotein_codingsupercont1.529:122846-144067:-1	1.43408	0.00151527	1	0.0258221	814.353	19128	19128	1042.32	51070	51792	1465.75	35196	35196	1196.86	52478	53059
CPIJ010409-RA fructose-1,6-bisphosphatase 1|protein_coding|supercont3.291:437482-438829:1|	0	AAEL001158-RB_fructose-1,6-bisphosphataseprotein_codingsupercont1.24:711937-722303:-1	1.43365	1.32347e-05	0.257111	0.000321791	28.3542	518	666	32.6227	1032	1621	46.1848	895	1109	41.2345	1122	1828
CPIJ019726-RA dihydrolipoamide dehydrogenase |protein_coding|supercont3.1854:24865-34345:-1|	0	AAEL006928-RA_dihydrolipoamide_dehydrogenaseprotein_codingsupercont1.228:1324778-1349427:-1	1.42022	1.61982e-10	3.14682e-06	6.21901e-09	120.697	1757	2835	129.444	3777	6432	215.807	3132	5182	139.448	3586	6182
CPIJ001713-RA conserved hypothetical protein|protein_coding|supercont3.19:1434509-1462172:-1|	2.43e-123	AAEL007692-RA_conserved_hypothetical_proteinprotein_codingsupercont1.274:654781-656939:1	1.39294	1.15315e-08	0.000224023	3.82945e-07	145.603	1762	3420	159.411	3312	7921	246.958	2971	5930	177.908	3346	7887
CPIJ001048-RA protease m1 zinc metalloprotease |protein_coding|supercont3.12:1358732-1362097:1|	0	AAEL012778-RA_protease_m1_zinc_metalloproteaseprotein_codingsupercont1.739:294220-297654:-1	1.38523	0	0	0	116.61	2739	2739	85.3705	3790	4242	179.117	4301	4301	100.673	4048	4463
CPIJ009488-RA conserved hypothetical protein|protein_coding|supercont3.235:139439-141723:1|	0	AAEL014309-RA_conserved_hypothetical_proteinprotein_codingsupercont1.1066:254424-259761:-1	1.38383	0	0	0	82.2953	1920	1933	81.4058	3848	4045	124.395	2963	2987	102.139	4347	4528
CPIJ002864-RA tryptophan 2,3-dioxygenase |protein_coding|supercont3.37:396441-415423:1|	0	AAEL000428-RA_Tryptophan_2,3-dioxygenase_(TDO)(EC_1.13.11.11)(Tryptophan_pyrrolase)(Tryptophanase)(Tryptophan_oxygenase)(TRPO)(TO)(Tryptamin_2,3-dioxygenase)protein_codingsupercont1.8:3404783-34301	1.38203	0	0	0	30.6532	720	720	19.9439	873	991	34.9405	839	839	34.9861	1387	1551
CPIJ018598-RA ribosomal protein L23a |protein_coding|supercont3.1268:60896-62427:-1|	7.75e-38	AAEL017516-RC_hypothetical_proteinprotein_codingsupercont1.210:622979-653120:-1	1.37869	0.00040714	1	0.00780801	72.1201	1693	1694	85.0284	3798	4225	122.438	2940	2940	94.2212	3844	4177
CPIJ002383-RA bifunctional purine biosynthesis protein PURH|protein_coding|supercont3.33:1142218-1144119:-1|	0	AAEL012825-RA_bifunctional_purine_biosynthesis_proteinprotein_codingsupercont1.745:458816-465363:1	1.37784	1.70086e-13	3.30426e-09	7.73832e-12	120.527	2831	2831	128.015	6141	6361	179.95	4321	4321	162.502	7013	7204
CPIJ001994-RA conserved hypothetical protein|protein_coding|supercont3.24:272861-274555:1|			1.37637	0	0	0	51.0461	1199	1199	50.9969	2410	2534	91.1619	2189	2189	49.2874	2066	2185
CPIJ003607-RA translationally controlled tumor protein |protein_coding|supercont3.50:844319-849470:1|	0	AAEL003872-RA_Translationally-controlled_tumor_protein_homolog_(TCTP)protein_codingsupercont1.99:1134596-1147528:1	1.37406	0.00121804	1	0.0212604	843.984	19824	19824	1047.33	51865	52041	1376.63	33056	33056	1222.15	53988	54180
CPIJ011990-RA conserved hypothetical protein|protein_coding|supercont3.346:71514-89887:-1|	1.55e-166	AAEL010765-RA_conserved_hypothetical_proteinprotein_codingsupercont1.507:763035-812882:1	1.37305	0.000933325	1	0.0167525	215.551	5063	5063	262.149	12934	13026	360.816	8664	8664	295.093	13008	13082
CPIJ004628-RA Gelsolin precursor |protein_coding|supercont3.70:224152-228420:1|	0	AAEL006096-RA_Gelsolin_precursorprotein_codingsupercont1.189:2000883-2002111:1	1.36798	0	0	0	695.316	16332	16332	430.374	21254	21385	815.751	19588	19588	724.175	31955	32104
CPIJ014120-RA endoU protein, putative |protein_coding|supercont3.531:120140-122521:1|	0	AAEL009629-RA_endoU_protein,_putativeprotein_codingsupercont1.413:75662-95966:1	1.36525	1.53211e-14	2.97643e-10	7.38567e-13	192.178	4514	4514	136.367	6499	6776	217.764	5229	5229	230.782	9883	10231
CPIJ002786-RA carboxylesterase|protein_coding|supercont3.46:39753-45680:-1|	3.28e-45	AAEL000889-RA_hypothetical_proteinprotein_codingsupercont1.18:1399485-1401917:1	1.3622	0.00182893	1	0.0307093	21.1592	497	497	24.4117	1082	1213	34.9405	839	839	27.1363	1088	1203
CPIJ016380-RA galactokinase|protein_coding|supercont3.750:198205-208763:1|	3.03e-94	AAEL002781-RB_galactokinaseprotein_codingsupercont1.68:79086-145625:-1	1.36028	9.09077e-07	0.0176606	2.54476e-05	13.3256	278	313	13.4637	493	669	20.4479	424	491	15.993	522	709
CPIJ020026-RA glycogen debranching enzyme|protein_coding|supercont3.2812:2035-6343:1|	0	AAEL009838-RA_glycogen_debranching_enzymeprotein_codingsupercont1.432:316715-347501:-1	1.35248	1.67422e-08	0.000325251	5.40284e-07	57.645	1354	1354	61.9047	2900	3076	82.8744	1990	1990	78.8147	3320	3494
CPIJ020069-RA methionine aminopeptidase 2|protein_coding|supercont3.2605:9239-11212:1|	0	AAEL004738-RA_methionine_aminopeptidaseprotein_codingsupercont1.129:487561-491166:-1	1.35176	0.000632572	1	0.0116815	55.0906	356	1294	62.2468	730	3093	95.9928	672	2305	62.6186	687	2776
CPIJ017601-RA leucine-rich immune protein (Short)|protein_coding|supercont3.1001:51265-52886:1|			1.35141	0	0	0	94.5565	2221	2221	52.305	2402	2599	100.324	2409	2409	98.1462	4139	4351
CPIJ001827-RA conserved hypothetical protein|protein_coding|supercont3.23:636312-638709:1|			1.34784	8.95727e-05	1	0.00193778	49.3005	1158	1158	54.8408	2391	2725	80.2508	1926	1927	60.1148	2335	2665
CPIJ015046-RA hypothetical protein|protein_coding|supercont3.589:157461-158037:1|	4.58e-18	AAEL017516-RC_hypothetical_proteinprotein_codingsupercont1.210:622979-653120:-1	1.34742	0.000483815	1	0.00913418	95.706	1903	2248	111.312	4757	5531	158.169	3194	3798	120.771	4595	5354
CPIJ016777-RA hydroxyacyl-coenzyme A dehydrogenase, mitochondrial precursor|protein_coding|supercont3.951:27940-28990:1|	1.1e-180	AAEL002841-RA_3-hydroxyacyl-coa_dehyrogenaseprotein_codingsupercont1.69:185140-206228:1	1.34701	0.000681984	1	0.0125073	12.6019	229	296	12.9404	469	643	20.2397	370	486	14.1659	464	628
CPIJ005184-RA conserved hypothetical protein|protein_coding|supercont3.96:440750-441917:-1|	4.85e-32	AAEL003949-RA_conserved_hypothetical_proteinprotein_codingsupercont1.102:2189664-2208406:-1	1.34486	0.000215504	1	0.00436559	1.87325	29	44	0.442751	13	22	2.41544	34	58	0.699272	14	31
CPIJ007535-RA adhesive serine protease|protein_coding|supercont3.178:57832-65776:-1|	0	AAEL009192-RA_Class_A_Scavenger_Receptor_(SRCR_domain)_with_Serine_Protease_domain.protein_codingsupercont1.377:826837-855007:-1	1.34471	0.00062789	1	0.0116061	118.185	2776	2776	115.981	5293	5763	146.384	3510	3515	168.502	6984	7470
CPIJ008217-RA acyl-coa dehydrogenase |protein_coding|supercont3.174:258651-266418:-1|	0	AAEL014452-RA_acyl-coa_dehydrogenaseprotein_codingsupercont1.1120:30603-42453:-1	1.34438	0	0	0	214.445	5037	5037	132.825	6209	6600	249.706	5996	5996	217.158	9205	9627
CPIJ008003-RA annexin x |protein_coding|supercont3.191:24239-36084:-1|	0	AAEL005407-RC_annexin_xprotein_codingsupercont1.155:618496-628865:1	1.34394	7.94473e-06	0.154342	0.000199409	63.2222	1483	1485	66.9561	3148	3327	86.4143	2069	2075	88.5368	3740	3925
CPIJ014549-RA long form D7clu1 salivary protein |protein_coding|supercont3.618:178542-179708:1|			1.33965	2.72704e-05	0.529783	0.000633712	29.2908	688	688	30.7511	1310	1528	45.81	1100	1100	34.6252	1333	1535
CPIJ009984-RA methylmalonate-semialdehyde dehydrogenase, mitochondrial precursor|protein_coding|supercont3.263:198039-200940:1|	0	AAEL001134-RA_Probable_methylmalonate-semialdehyde_dehydrogenase_[acylating],_mitochondrial_Precursor_(Malonate-semialdehyde_dehydrogenase_[acylating])(MMSDH)(EC_1.2.1.27)(EC_1.2.1.18)protein_coding	1.3381	0.00147225	1	0.0251551	180.811	4247	4247	208.958	9794	10383	320.545	7697	7697	201.007	8434	8911
CPIJ000642-RA KAL-1|protein_coding|supercont3.7:1648876-1650883:1|	2.86e-140	AAEL002554-RB_anosmin,_putativeprotein_codingsupercont1.60:2288522-2325164:-1	1.3334	0.000122391	1	0.00257884	32.4839	763	763	35.1585	1578	1747	51.5987	1239	1239	38.5953	1570	1711
CPIJ013940-RA 60S ribosomal protein L6|protein_coding|supercont3.525:159373-160334:-1|	0	AAEL008188-RA_60S_ribosomal_protein_L6protein_codingsupercont1.305:1330712-1331711:1	1.33272	0	0	0	3866.9	90816	90828	3971.96	196925	197364	6224.08	149421	149454	4222.92	186822	187210
CPIJ012673-RA serine-pyruvate aminotransferase, mitochondrial precursor|protein_coding|supercont3.407:96368-98341:1|	0	AAEL010480-RA_serine-pyruvate_aminotransferaseprotein_codingsupercont1.480:686341-698153:1	1.33213	0.00207677	1	0.0343658	16.1781	380	380	12.9605	621	644	18.1991	437	437	20.6172	879	914
CPIJ011287-RA ribosomal protein S6 |protein_coding|supercont3.380:140665-145782:-1|	4.01e-36	AAEL000032-RD_40S_ribosomal_protein_S6_protein_codingsupercont1.1:4249096-4259068:1	1.33037	0	0	0	694.976	14910	16324	545.53	22543	27107	1075.29	23740	25820	575.049	21522	25493
CPIJ016052-RA NEDD8-activating enzyme E1 catalytic subunit|protein_coding|supercont3.802:166486-169020:-1|	0	AAEL012306-RA_autophagy_related_geneprotein_codingsupercont1.677:272676-274969:1	1.32932	4.19538e-07	0.00815036	1.22194e-05	13.7939	182	324	13.524	280	672	22.2387	276	534	14.0757	262	624
CPIJ006965-RA conserved hypothetical protein|protein_coding|supercont3.153:473474-479187:1|	0	AAEL014366-RB_conserved_hypothetical_proteinprotein_codingsupercont1.1090:156293-225023:-1	1.32746	2.22045e-16	4.31366e-12	1.16585e-14	22.6493	455	532	16.2007	610	805	29.4433	566	707	22.1286	734	981
CPIJ007238-RA adenylate cyclase, putative|protein_coding|supercont3.151:653651-655198:1|	0	AAEL001047-RA_adenylate_cyclaseprotein_codingsupercont1.21:3345300-3347547:1	1.32721	0	0	0	55.048	1293	1293	50.0711	2253	2488	75.295	1808	1808	64.2202	2648	2847
CPIJ000970-RA conserved hypothetical protein|protein_coding|supercont3.11:947535-949503:1|	4.22e-119	AAEL001857-RA_conserved_hypothetical_proteinprotein_codingsupercont1.44:730554-738631:1	1.32197	0	0	0	36.3581	840	854	13.6649	635	679	48.3087	1146	1160	17.8201	744	790
CPIJ005159-RA conserved hypothetical protein|protein_coding|supercont3.91:315057-323886:1|	0	AAEL006364-RA_conserved_hypothetical_proteinprotein_codingsupercont1.202:1591971-1651155:1	1.32188	4.07123e-07	0.00790917	1.18756e-05	44.1491	626	1037	46.0461	1210	2288	63.2178	778	1518	56.0094	1264	2483
CPIJ007566-RA mitochondrial cytochrome c1 |protein_coding|supercont3.178:670147-684249:-1|	0	AAEL011871-RA_cytochrome_C1protein_codingsupercont1.625:466112-474533:-1	1.32047	0	0	0	72.5459	1180	1704	67.3183	1815	3345	117.399	1633	2819	67.288	1591	2983
CPIJ007359-RA purine nucleoside phosphorylase|protein_coding|supercont3.157:694882-705466:1|	0	AAEL002269-RA_purine_nucleoside_phosphorylaseprotein_codingsupercont1.52:1447747-1494035:1	1.3204	0	0	0	54.0262	305	1269	15.0334	337	747	47.809	283	1148	43.3774	692	1923
CPIJ015011-RA conserved hypothetical protein|protein_coding|supercont3.629:19196-22027:1|	3.27e-151	AAEL014159-RA_PAF_acetylhydrolase_45_kDa_subunit,_putativeprotein_codingsupercont1.1020:129954-150698:-1	1.31982	2.2003e-08	0.000427452	7.03046e-07	51.6421	974	1213	52.2648	1941	2597	74.587	1532	1791	62.551	2124	2773
CPIJ004822-RA neuronal cell adhesion molecule |protein_coding|supercont3.76:694001-707628:-1|	0	AAEL014457-RA_neuronal_cell_adhesion_moleculeprotein_codingsupercont1.1121:123405-168045:-1	1.31951	1.71932e-10	3.34011e-06	6.588e-09	15.7523	208	370	13.1417	255	653	21.614	251	519	16.5118	300	732
CPIJ039636-RA 18S_rRNA|rRNA|supercont3.83:837041-838898:-1|	0	AAEL017784-RA_18S_rRNArRNAsupercont1.371:279986-281940:-1	1.31756	0	0	0	42.4036	6	996	23.1036	80	1148	62.2183	22	1494	24.091	97	1068
CPIJ003793-RA BTB/POZ domain-containing protein 9|protein_coding|supercont3.52:492616-494588:1|	0	AAEL017239-RA_hypothetical_proteinprotein_codingsupercont1.890:279568-296197:-1	1.31637	0.00142895	1	0.0244583	74.9726	1759	1761	87.8056	3994	4363	116.108	2782	2788	98.1687	4030	4352
CPIJ008998-RA clk2 |protein_coding|supercont3.210:81392-129003:1|	0	AAEL008078-RA_clk2protein_codingsupercont1.300:787424-810086:1	1.31344	0.000176545	1	0.00362552	4.64055	18	109	1.93201	34	96	5.4972	38	132	3.13544	48	139
CPIJ003304-RA isocitrate dehydrogenase|protein_coding|supercont3.47:758412-759839:-1|	0	AAEL012614-RA_NADP-specific_isocitrate_dehydrogenaseprotein_codingsupercont1.717:238281-251630:1	1.31254	0	0	0	173.531	4076	4076	145.243	6876	7217	213.766	5133	5133	204.638	8802	9072
CPIJ013628-RA leucine-rich immune protein (TM)|protein_coding|supercont3.509:133176-134979:-1|	1.02e-165	AAEL007103-RA_leucine-rich_immune_protein_(TM)protein_codingsupercont1.236:974033-975889:-1	1.31147	1.5899e-10	3.08871e-06	6.11625e-09	16.7315	393	393	13.4033	576	666	22.7384	546	546	16.7825	654	744
CPIJ011434-RA nocturnin|protein_coding|supercont3.319:37754-43041:1|	0	AAEL007189-RA_nocturninprotein_codingsupercont1.242:1205681-1216573:1	1.31062	3.88578e-14	7.54891e-10	1.82341e-12	27.0344	54	635	17.3075	46	860	37.2727	81	895	20.8428	41	924
CPIJ005707-RA phosphoserine phosphatase|protein_coding|supercont3.98:176052-182743:-1|	6.87e-171	AAEL001100-RC_phosphoserine_phosphataseprotein_codingsupercont1.23:2999845-3037305:-1	1.31024	1.0575e-08	0.000205441	3.54209e-07	41.1264	966	966	26.1827	1189	1301	43.6861	1049	1049	44.5053	1854	1973
CPIJ011525-RA conserved hypothetical protein|protein_coding|supercont3.340:108654-113811:-1|	0	AAEL005527-RA_Probable_exonuclease_mut-7_homolog_(EC_3.1.-.-)(Exonuclease_3'-5'_domain-containing_protein_3_homolog)protein_codingsupercont1.161:341718-366173:-1	1.30853	0.000654388	1	0.0120386	59.8589	1406	1406	69.1497	3199	3436	88.0801	2115	2115	80.732	3385	3579
CPIJ012485-RA NMD protein |protein_coding|supercont3.388:273645-273936:1|			1.30555	0.000209344	1	0.0042541	30.3552	613	713	31.4756	912	1564	46.6845	959	1121	34.0387	894	1509
CPIJ008975-RA conserved hypothetical protein|protein_coding|supercont3.209:591948-598611:-1|	0	AAEL007092-RA_conserved_hypothetical_proteinprotein_codingsupercont1.235:1198155-1224475:-1	1.30432	0.00315405	1	0.0498566	120.569	2832	2832	146.692	7119	7289	174.994	4202	4202	173.6	7490	7696
CPIJ001060-RA coagulation factor XI precursor|protein_coding|supercont3.12:1407338-1412361:-1|	2.32e-102	AAEL003243-RA_Clip-Domain_Serine_Protease_family_B.protein_codingsupercont1.82:2646291-2656305:1	1.30319	2.61502e-05	0.508019	0.000610082	42.9145	1008	1008	46.67	2167	2319	60.5108	1453	1453	56.235	2348	2493
CPIJ004893-RA bax inhibitor |protein_coding|supercont3.80:115512-121205:1|	1.87e-157	AAEL001779-RA_bax_inhibitorprotein_codingsupercont1.42:2201791-2206777:1	1.29888	1.05951e-08	0.000205831	3.54269e-07	17.8384	200	419	17.1465	372	852	26.4032	288	634	19.0382	359	844
CPIJ014168-RA sodium-dependent phosphate transporter, putative|protein_coding|supercont3.503:72677-78774:-1|	6.28e-180	AAEL009749-RA_sodium-dependent_phosphate_transporterprotein_codingsupercont1.424:320455-360804:-1	1.29858	0.00198543	1	0.0330231	4.7257	94	111	3.76339	142	187	6.57998	122	158	4.44376	136	197
CPIJ006166-RA deltamethrin resistance-associated NYD-GBE|protein_coding|supercont3.109:604325-611666:-1|	0	AAEL011686-RA_starch_branching_enzyme_iiprotein_codingsupercont1.603:234904-252153:1	1.29526	0	0	0	134.789	3166	3166	93.6218	4352	4652	168.539	4047	4047	127.313	5278	5644
CPIJ006665-RA conserved hypothetical protein|protein_coding|supercont3.127:12082-14124:1|			1.29426	5.1482e-09	0.000100014	1.79237e-07	24.0117	564	564	20.2861	919	1008	36.648	880	880	20.6849	840	917
CPIJ014228-RA conserved hypothetical protein|protein_coding|supercont3.510:213055-213736:-1|	1.58e-44	AAEL001293-RB_conserved_hypothetical_proteinprotein_codingsupercont1.29:3156006-3182865:1	1.29404	0.00010078	1	0.0021586	5.66232	133	133	5.39351	248	268	7.24631	174	174	7.06039	295	313
CPIJ017813-RA spermine oxidase|protein_coding|supercont3.1019:81333-84894:1|	0	AAEL018178-RA_hypothetical_proteinprotein_codingsupercont1.394:1100175-1115947:1	1.29046	9.50186e-07	0.0184593	2.65219e-05	17.8384	146	419	13.6045	210	676	26.8613	234	645	13.7147	180	608
CPIJ016691-RA vitronectin precursor|protein_coding|supercont3.877:19309-20826:-1|	4.73e-55	AAEL002665-RA_matrix_metalloproteinaseprotein_codingsupercont1.63:1358494-1360186:1	1.29036	0	0	0	32.6542	767	767	26.9273	1196	1338	39.7298	954	954	37.1516	1521	1647
CPIJ015417-RA xylulose kinase |protein_coding|supercont3.683:191216-197661:-1|	0	AAEL010206-RA_xylulose_kinaseprotein_codingsupercont1.461:18245-47759:1	1.28986	3.05924e-05	0.594318	0.000705004	21.9255	515	515	22.2784	1059	1107	30.1513	724	724	26.8656	1158	1191
CPIJ011222-RA zinc finger protein 64|protein_coding|supercont3.343:14988-16479:-1|	1.41e-23	AAEL014880-RA_conserved_hypothetical_proteinprotein_codingsupercont1.1322:92407-102477:-1	1.28981	0.000478736	1	0.00904709	16.1355	240	379	16.261	499	808	26.1533	413	628	15.6321	438	693
CPIJ008817-RA ribosome biogenesis protein RLP24|protein_coding|supercont3.203:581704-582267:-1|	9.72e-154	AAEL012681-RA_60S_ribosomal_protein_L24protein_codingsupercont1.725:164571-165438:1	1.28861	1.01118e-06	0.0196441	2.81032e-05	17.0721	397	401	12.5782	588	625	25.2371	597	606	12.9704	537	575
CPIJ007651-RA conserved hypothetical protein|protein_coding|supercont3.159:123330-129089:-1|	0	AAEL012579-RA_aspartate_aminotransferaseprotein_codingsupercont1.713:546439-562518:-1	1.28763	0.002006	1	0.0333367	99.4951	2337	2337	114.21	5202	5675	153.838	3694	3694	121.335	4981	5379
CPIJ014743-RA GTP-binding protein-invertebrate |protein_coding|supercont3.609:65111-72514:1|	9.17e-134	AAEL011255-RA_GTP-binding_protein-invertebrateprotein_codingsupercont1.560:282960-284990:1	1.28498	0	0	0	100.645	1104	2364	89.0735	2198	4426	145.592	1710	3496	98.1913	2235	4353
CPIJ002122-RA mitochondrial oxaloacetate transport protein|protein_coding|supercont3.21:1039159-1040125:-1|	7.74e-164	AAEL008211-RA_mitochondrial_carrier_proteinprotein_codingsupercont1.306:1031453-1032437:-1	1.28412	1.34878e-08	0.000262028	4.42614e-07	17.0721	401	401	11.3304	515	563	22.7801	547	547	13.6922	556	607
CPIJ004080-RA T-complex protein 1 subunit alpha|protein_coding|supercont3.60:467257-470407:-1|	0	AAEL009320-RA_chaperoninprotein_codingsupercont1.388:801712-812719:-1	1.28368	0.00155978	1	0.0265108	245.907	5776	5776	284.307	13552	14127	377.391	9062	9062	303.236	12984	13443
CPIJ013382-RA serine/threonine-protein kinase RIO2|protein_coding|supercont3.454:175776-177522:-1|	0	AAEL011114-RA_serine/threonine-protein_kinase_rio2_(rio_kinase_2)protein_codingsupercont1.542:261037-263467:-1	1.28227	1.96352e-05	0.381454	0.000468041	122.144	2591	2869	134.697	5486	6693	173.786	3798	4173	155.554	5618	6896
CPIJ006752-RA conserved hypothetical protein|protein_coding|supercont3.156:747416-774682:1|	0	AAEL012029-RB_conserved_hypothetical_proteinprotein_codingsupercont1.646:128556-200930:1	1.2819	2.72112e-05	0.528631	0.000633091	64.0737	1505	1505	65.4467	2914	3252	97.0755	2331	2331	68.9572	2730	3057
CPIJ018300-RA salivary secreted antigen-5 precursor AG5-3|protein_coding|supercont3.1197:97354-98373:-1|	4.7e-39	AAEL003053-RF_allergen,_putativeprotein_codingsupercont1.76:1230296-1231776:1	1.28159	1.48548e-13	2.88584e-09	6.77427e-12	18.8602	443	443	13.4435	629	668	21.5723	518	518	19.8277	825	879
CPIJ016097-RA peroxisomal membrane protein 70 abcd3 |protein_coding|supercont3.768:213522-222124:-1|	0	AAEL002913-RA_peroxisomal_membrane_protein_70_abcd3protein_codingsupercont1.71:1638885-1676168:1	1.28046	5.69571e-07	0.0110651	1.63684e-05	54.5797	1282	1282	56.491	2625	2807	72.588	1743	1743	69.6339	2927	3087
CPIJ010779-RA ribosomal protein S6 |protein_coding|supercont3.315:143689-148568:1|	6.44e-20	AAEL000032-RD_40S_ribosomal_protein_S6_protein_codingsupercont1.1:4249096-4259068:1	1.27816	0	0	0	279.114	841	6556	265.651	309	13200	422.993	1139	10157	273.302	256	12116
CPIJ015881-RA hepatocellular carcinoma-associated antigen |protein_coding|supercont3.741:198458-199432:-1|	2.1e-38	AAEL006972-RA_hepatocellular_carcinoma-associated_antigenprotein_codingsupercont1.230:136029-146199:-1	1.27006	0.000856755	1	0.0154686	31.2492	440	734	31.9787	920	1589	46.3097	694	1112	33.9936	866	1507
CPIJ011395-RA conserved hypothetical protein|protein_coding|supercont3.351:259985-262147:1|	0	AAEL006549-RA_conserved_hypothetical_proteinprotein_codingsupercont1.210:1360747-1363210:1	1.26934	0.00011294	1	0.00240054	75.5686	1325	1775	78.5682	2705	3904	118.44	1853	2844	77.2131	2264	3423
CPIJ003879-RA lipid storage droplets surface-binding protein 1|protein_coding|supercont3.56:263074-266099:-1|	6.82e-154	AAEL005951-RB_lipid_storage_droplets_surface_binding_proteinprotein_codingsupercont1.181:1177468-1180629:-1	1.26903	1.03744e-06	0.0201544	2.87509e-05	248.887	5846	5846	201.512	9479	10013	273.569	6569	6569	298.003	12821	13211
CPIJ011604-RA conserved hypothetical protein|protein_coding|supercont3.338:142268-145896:-1|	1.59e-77	AAEL008049-RA_hypothetical_proteinprotein_codingsupercont1.298:226181-238170:1	1.26744	3.80319e-07	0.00738845	1.11608e-05	15.0286	353	353	14.5102	686	721	20.6561	496	496	16.7825	701	744
CPIJ002177-RA eukaryotic translation initiation factor 3 subunit 9|protein_coding|supercont3.29:182703-185677:1|	0	AAEL007718-RA_Eukaryotic_translation_initiation_factor_3_subunit_B_(eIF3b)(Eukaryotic_translation_initiation_factor_3_subunit_9)protein_codingsupercont1.276:865914-870833:1	1.26732	0.00182556	1	0.0306791	496.326	11658	11658	570.606	27678	28353	753.449	18092	18092	598.689	25898	26541
CPIJ002603-RA bacteria responsive protein 1; AgBR1 |protein_coding|supercont3.42:848858-850331:-1|	3.49e-88	AAEL001965-RA_imaginal_disc_growth_factorprotein_codingsupercont1.47:1655242-1676475:-1	1.26622	9.39464e-05	1	0.00202339	165.995	3899	3899	175.269	8454	8709	209.185	5023	5023	222.932	9619	9883
CPIJ018780-RA ribosomal protein S6 |protein_coding|supercont3.1286:915-6175:1|	3.53e-38	AAEL007650-RA_chaperoninprotein_codingsupercont1.271:677583-708411:1	1.26436	0.000536559	1	0.0100132	293.632	6528	6897	328.783	15094	16337	446.772	10095	10728	340.184	13981	15081
CPIJ005840-RA myosin IIIA|protein_coding|supercont3.115:834289-839580:1|	0	AAEL000596-RA_myosinprotein_codingsupercont1.12:2232715-2254538:1	1.26408	0	0	0	65.734	1543	1544	56.4508	2527	2805	79.5845	1910	1911	74.8672	3035	3319
CPIJ018607-RA conserved hypothetical protein|protein_coding|supercont3.1368:52082-54131:1|	9.71e-105	AAEL002607-RA_conserved_hypothetical_proteinprotein_codingsupercont1.61:789732-812877:1	1.26315	1.21221e-11	2.35496e-07	4.92669e-10	29.4611	692	692	26.3638	1261	1310	40.6043	975	975	29.9108	1291	1326
CPIJ012147-RA sulfate transporter |protein_coding|supercont3.394:339528-347182:-1|	0	AAEL006372-RA_sulphate_transporterprotein_codingsupercont1.202:885395-969026:-1	1.26312	0	0	0	156.885	3379	3685	128.197	5217	6370	261.992	5347	6291	98.101	3475	4349
CPIJ010791-RA elastase-2A precursor|protein_coding|supercont3.315:198468-200228:-1|	7.11e-98	AAEL002880-RA_conserved_hypothetical_proteinprotein_codingsupercont1.70:1650826-1652603:1	1.26278	0.000117261	1	0.00248152	34.57	812	812	25.2368	1194	1254	36.2732	869	871	39.2494	1677	1740
CPIJ009106-RA angiotensin-converting enzyme precursor|protein_coding|supercont3.241:221022-223275:1|	0	AAEL017451-RA_hypothetical_proteinprotein_codingsupercont1.63:218328-221531:-1	1.26148	0	0	0	65.6063	1541	1541	61.6833	2688	3065	95.9928	2305	2305	64.5811	2542	2863
CPIJ012332-RA serine hydroxymethyltransferase |protein_coding|supercont3.375:274968-279466:-1|	0	AAEL002510-RB_serine_hydroxymethyltransferaseprotein_codingsupercont1.59:1024273-1033731:1	1.2607	0	0	0	423.397	9945	9945	387.528	18706	19256	607.982	14599	14599	414.352	17897	18369
CPIJ016079-RA zinc finger protein |protein_coding|supercont3.779:12929-36095:1|	0	AAEL013028-RA_zinc_finger_proteinprotein_codingsupercont1.779:401234-445341:-1	1.25861	9.19989e-07	0.0178726	2.5716e-05	12.9425	200	304	12.5379	436	623	16.8664	220	405	15.2035	473	674
CPIJ000537-RA conserved hypothetical protein|protein_coding|supercont3.5:2092748-2093569:1|	9.74e-42	AAEL008438-RA_hypothetical_proteinprotein_codingsupercont1.325:956806-959431:1	1.258	2.66003e-08	0.000516764	8.47153e-07	17.0295	400	400	12.7392	597	633	21.614	519	519	15.8351	664	702
CPIJ001350-RA conserved hypothetical protein|protein_coding|supercont3.18:1171363-1172891:-1|	3.92e-116	AAEL017407-RA_hypothetical_proteinprotein_codingsupercont1.193:247913-248950:1	1.25602	0.000273994	1	0.00539299	8.21676	87	193	2.49551	80	124	10.1615	101	244	3.29334	93	146
CPIJ013324-RA polyubiquitin|protein_coding|supercont3.448:201284-203263:-1|	0	AAEL000804-RB_conserved_hypothetical_proteinprotein_codingsupercont1.17:1407414-1421576:-1	1.25444	0	0	0	1816.16	41098	42659	1550.84	73652	77060	2706.91	61934	64999	1516.77	64182	67241
CPIJ007488-RA 60S ribosomal protein L3|protein_coding|supercont3.141:363239-366167:-1|			1.25181	0	0	0	4133.03	97079	97079	3756	186315	186633	5931.89	142438	142438	3943.67	174575	174830
CPIJ018889-RA transferrin, putative|protein_coding|supercont3.1342:45588-48304:-1|	0	AAEL011641-RA_transferrinprotein_codingsupercont1.596:610161-617685:-1	1.25083	0.00011454	1	0.00242923	79.9537	1878	1878	85.8334	3987	4265	113.151	2717	2717	94.2212	3939	4177
CPIJ016708-RA motor-protein|protein_coding|supercont3.857:178534-182779:1|	0	AAEL010004-RB_conserved_hypothetical_proteinprotein_codingsupercont1.446:573760-611655:-1	1.24958	0.000321331	1	0.00628019	134.619	3150	3162	145.947	6846	7252	201.148	4808	4830	149.441	6295	6625
CPIJ009404-RA trehalose-6-phosphate synthase |protein_coding|supercont3.229:403494-411809:-1|	0	AAEL006446-RA_trehalose-6-phosphate_synthaseprotein_codingsupercont1.205:394429-422882:1	1.24937	0	0	0	525.361	12340	12340	360.299	17192	17903	600.902	14429	14429	505.619	21783	22415
CPIJ012739-RA RNA-binding protein NOB1|protein_coding|supercont3.417:199182-200483:-1|	0	AAEL005628-RB_conserved_hypothetical_proteinprotein_codingsupercont1.166:1489219-1490707:-1	1.24906	0	0	0	315.855	7419	7419	286.339	14079	14228	457.85	10994	10994	294.326	12925	13048
CPIJ012572-RA actin|protein_coding|supercont3.396:57391-58583:1|	0	AAEL001951-RA_actinprotein_codingsupercont1.46:340815-344586:-1	1.24305	8.97487e-06	0.174355	0.000223532	19.3285	408	454	9.78078	378	486	26.2366	550	630	9.9477	333	441
CPIJ003936-RA eukaryotic translation initiation factor 3 subunit 6|protein_coding|supercont3.61:517987-519786:1|	0	AAEL002334-RA_Eukaryotic_translation_initiation_factor_3_subunit_E_(eIF3e)(Eukaryotic_translation_initiation_factor_3_subunit_6)protein_codingsupercont1.54:2085672-2094902:1	1.23705	9.51461e-05	1	0.00204696	339.101	7965	7965	365.833	17712	18178	505.617	12141	12141	366.418	15813	16244
CPIJ013361-RA tropomyosin-1|protein_coding|supercont3.505:63633-65110:-1|	0	AAEL002759-RC_tropomyosin_invertebrateprotein_codingsupercont1.67:2538275-2564315:-1	1.23635	0	0	0	116.865	2745	2745	110.426	5408	5487	173.911	4175	4176	107.101	4653	4748
CPIJ018417-RA conserved hypothetical protein|protein_coding|supercont3.1154:1608-2707:-1|	1.66e-43	AAEL002534-RA_60S_ribosomal_protein_L10protein_codingsupercont1.59:2284887-2287194:1	1.23548	0	0	0	176.469	4144	4145	166.857	8143	8291	234.714	5633	5636	189.458	8279	8399
CPIJ006613-RA aspartate aminotransferase |protein_coding|supercont3.122:92787-102423:-1|	0	AAEL002399-RA_aspartate_aminotransferaseprotein_codingsupercont1.55:1678545-1702152:-1	1.2346	0	0	0	122.272	2872	2872	116.162	5661	5772	168.706	4051	4051	125.666	5472	5571
CPIJ003730-RA conserved hypothetical protein|protein_coding|supercont3.51:405502-413495:-1|	9.31e-54	AAEL014914-RA_conserved_hypothetical_proteinprotein_codingsupercont1.1334:69140-70720:-1	1.23357	1.20107e-08	0.000233332	3.96823e-07	26.9918	634	634	21.3124	1037	1059	35.8567	861	861	23.7301	1027	1052
CPIJ003319-RA conserved hypothetical protein|protein_coding|supercont3.47:1022610-1026024:1|	8.65e-130	AAEL004581-RA_conserved_hypothetical_proteinprotein_codingsupercont1.123:1295653-1316110:1	1.2331	8.21794e-07	0.015965	2.31713e-05	16.0503	377	377	14.2083	671	706	20.2813	487	487	17.0306	723	755
CPIJ001214-RA ribosome biogenesis protein RLP24|protein_coding|supercont3.14:1678408-1679086:1|	0	AAEL012681-RA_60S_ribosomal_protein_L24protein_codingsupercont1.725:164571-165438:1	1.23268	0	0	0	276.091	6414	6485	225.884	10672	11224	353.861	8399	8497	264.911	11244	11744
CPIJ011215-RA conserved hypothetical protein|protein_coding|supercont3.326:55449-55844:1|	1.3e-61	AAEL001748-RA_hypothetical_proteinprotein_codingsupercont1.41:1030346-1031092:-1	1.23242	0.000952299	1	0.0170196	6.13064	144	144	4.70926	224	234	7.24631	174	174	6.11299	254	271
CPIJ004890-RA conserved hypothetical protein|protein_coding|supercont3.80:87854-88398:-1|	4.49e-92	AAEL001759-RA_40S_ribosomal_protein_S9protein_codingsupercont1.42:2191433-2195876:1	1.23205	0	0	0	567.893	10974	13339	489.622	18254	24329	794.137	15376	19069	508.777	16753	22555
CPIJ006869-RA mast cell protease 3 precursor|protein_coding|supercont3.149:168865-169875:1|	1.69e-20	AAEL006568-RB_serine_proteaseprotein_codingsupercont1.211:742487-743767:-1	1.23084	0	0	0	68.331	1605	1605	34.0113	1613	1690	89.5377	2150	2150	36.4298	1542	1615
CPIJ009501-RA 60S acidic ribosomal protein P0|protein_coding|supercont3.235:338446-340204:1|	0	AAEL010821-RA_60S_acidic_ribosomal_protein_P0protein_codingsupercont1.510:444250-446060:1	1.2305	0.0012648	1	0.0219386	2299.24	51642	54006	2563.23	120301	127365	3423.34	79041	82202	2559.92	107414	113486
CPIJ016544-RA igf2 mRNA binding protein, putative |protein_coding|supercont3.772:143813-156688:-1|	2.9e-81	AAEL006876-RA_igf2_mRNA_binding_protein,_putativeprotein_codingsupercont1.224:602387-692552:-1	1.23	6.18551e-05	1	0.00137332	14.0068	329	329	9.03615	405	449	18.2824	439	439	10.0605	405	446
CPIJ011423-RA protein yellow precursor|protein_coding|supercont3.327:206400-208049:1|	0	AAEL014001-RA_yellow_protein_precursor,_putativeprotein_codingsupercont1.978:34136-35850:1	1.22477	1.21343e-07	0.00235734	3.7182e-06	52.9193	1243	1243	44.5367	1883	2213	80.2924	1928	1928	39.069	1453	1732
CPIJ017474-RA organic cation transporter |protein_coding|supercont3.944:66749-68515:1|	0	AAEL009206-RA_organic_cation_transporterprotein_codingsupercont1.378:908281-910123:1	1.2246	0.00194364	1	0.0324391	17.6256	414	414	17.6295	829	876	21.4058	514	514	21.7676	923	965
CPIJ017445-RA DNA-directed RNA polymerase III subunit F|protein_coding|supercont3.933:54279-55238:1|	0	AAEL003786-RA_DNA-directed_RNA_polymerase_III,_34kD-subunit,_putativeprotein_codingsupercont1.97:1071425-1077182:-1	1.22401	5.08922e-07	0.00988682	1.46907e-05	50.7055	1191	1191	44.0537	1945	2189	77.7521	1867	1867	38.2344	1450	1695
CPIJ012916-RA conserved hypothetical protein|protein_coding|supercont3.430:114204-115964:1|	0	AAEL004832-RA_conserved_hypothetical_proteinprotein_codingsupercont1.132:1593306-1620019:1	1.2228	1.97678e-09	3.84028e-05	7.11163e-08	45.9798	478	1080	34.4541	582	1712	64.3839	559	1546	33.9711	478	1506
CPIJ002342-RA 3-ketoacyl-coa thiolase, mitochondrial|protein_coding|supercont3.31:1396906-1398771:1|	0	AAEL010697-RB_3-ketoacyl-coa_thiolase,_mitochondrial_(beta-_ketothiolase)_(acetyl-coa_acyltransferase)_(mitochondrial_3-oxoacyl-_coa_thiolase)protein_codingsupercont1.497:173672-189234:1	1.2219	2.97089e-09	5.77155e-05	1.05128e-07	188.858	4436	4436	162.751	7550	8087	210.851	5063	5063	218.782	9211	9699
CPIJ009331-RA pupal cuticle protein 78E, putative |protein_coding|supercont3.242:229831-231878:1|	1.24e-74	AAEL003259-RA_pupal_cuticle_protein_78E,_putativeprotein_codingsupercont1.82:349250-357898:1	1.22179	8.8621e-06	0.172164	0.000221006	36.6561	861	861	23.3652	1139	1161	53.3478	1281	1281	19.9856	871	886
CPIJ006486-RA glucose-6-phosphate isomerase |protein_coding|supercont3.129:686683-698459:-1|	0	AAEL012994-RA_glucose-6-phosphate_isomeraseprotein_codingsupercont1.772:293840-315326:1	1.2215	9.54792e-15	1.85487e-10	4.64881e-13	64.9677	1035	1526	57.0948	1721	2837	89.4128	1394	2147	59.6862	1577	2646
CPIJ005299-RA eukaryotic translation initiation factor 3 subunit |protein_coding|supercont3.83:264378-267739:-1|	0	AAEL007945-RA_Eukaryotic_translation_initiation_factor_3_subunit_H_(eIF3h)protein_codingsupercont1.291:1356068-1367504:-1	1.22085	0.000121278	1	0.00255816	381.547	8962	8962	407.432	20101	20245	564.796	13562	13562	398.427	17532	17663
CPIJ018668-RA cytochrome P450 4g15|protein_coding|supercont3.1318:22706-24523:-1|	0	AAEL006824-RA_cytochrome_P450protein_codingsupercont1.222:1615071-1623927:-1	1.22074	0	0	0	160.801	3777	3777	93.984	4523	4670	167.79	4029	4029	143.238	6221	6350
CPIJ007366-RA SET and TTL domain-containing protein .9|protein_coding|supercont3.147:224448-226368:-1|	0	AAEL000988-RA_conserved_hypothetical_proteinprotein_codingsupercont1.20:3006551-3016091:-1	1.22036	0.00211973	1	0.0349278	80.5923	1893	1893	82.5932	3850	4104	119.564	2871	2871	79.5816	3336	3528
CPIJ003098-RA conserved hypothetical protein|protein_coding|supercont3.39:289052-291551:1|	0	AAEL013533-RA_conserved_hypothetical_proteinprotein_codingsupercont1.864:277079-277858:-1	1.21924	0	0	0	2373.45	55749	55749	2141.43	105773	106406	3123.7	75007	75007	2381	105007	105554
CPIJ019628-RA conserved hypothetical protein|protein_coding|supercont3.1740:27424-33776:-1|	0	AAEL000950-RA_conserved_hypothetical_proteinprotein_codingsupercont1.19:926416-949566:-1	1.21906	0.00136208	1	0.0233962	53.1322	594	1248	54.9414	1237	2730	73.7541	903	1771	57.9944	1168	2571
CPIJ007042-RA peritrophic membrane chitin binding protein|protein_coding|supercont3.139:243363-244832:-1|			1.21545	1.98286e-13	3.8521e-09	8.97925e-12	61.7321	1450	1450	26.8468	1209	1334	79.9176	1919	1919	27.7453	1114	1230
CPIJ008203-RA transketolase |protein_coding|supercont3.168:370298-377046:1|	0	AAEL004434-RA_transketolaseprotein_codingsupercont1.119:1973003-1997461:-1	1.21527	2.11352e-06	0.0410593	5.71856e-05	296.101	6096	6955	300.387	11256	14926	426.283	8386	10236	298.612	9826	13238
CPIJ014118-RA ribosomal protein S6 |protein_coding|supercont3.489:237786-240298:-1|	2.02e-37	AAEL000032-RD_40S_ribosomal_protein_S6_protein_codingsupercont1.1:4249096-4259068:1	1.21433	0	0	0	559.974	4744	13153	432.809	8141	21506	746.328	6999	17921	459.241	7864	20359
CPIJ017801-RA wd-repeat protein |protein_coding|supercont3.1068:95387-99611:1|	0	AAEL012851-RA_WD-repeat_proteinprotein_codingsupercont1.751:377125-398192:1	1.21308	1.02611e-08	0.000199342	3.44286e-07	31.5047	582	740	30.1473	1073	1498	41.5622	786	998	33.2267	1036	1473
CPIJ016222-RA serine proteinase stubble|protein_coding|supercont3.774:106649-107945:-1|	7.81e-127	AAEL000074-RA_Clip-Domain_Serine_Protease_family_B.protein_codingsupercont1.1:2229604-2241653:1	1.21114	0	0	0	76.3349	538	1793	64.4203	1182	3201	93.0359	859	2234	77.4387	1238	3433
CPIJ005054-RA ribosomal protein S2 |protein_coding|supercont3.89:949992-973448:-1|	3.23e-38	AAEL010169-RA_conserved_hypothetical_proteinprotein_codingsupercont1.458:872409-872953:1	1.20922	6.16163e-09	0.000119702	2.11488e-07	54.5371	1267	1281	41.2564	1861	2050	76.586	1821	1839	39.2494	1566	1740
CPIJ010683-RA transaldolase |protein_coding|supercont3.280:190981-199121:1|	0	AAEL009389-RA_transaldolaseprotein_codingsupercont1.394:869812-880437:1	1.20676	0.00302981	1	0.048049	180.173	4232	4232	196.521	9396	9765	256.911	6168	6169	197.668	8493	8763
CPIJ004969-RA pescadillo|protein_coding|supercont3.81:311482-313487:1|	0	AAEL012980-RA_Pescadillo_homolog_protein_codingsupercont1.770:140651-142840:1	1.20624	1.38519e-05	0.269101	0.00033512	549.458	12906	12906	581.614	28186	28900	777.479	18669	18669	586.869	25347	26017
CPIJ009818-RA heat shock protein |protein_coding|supercont3.266:538526-541951:1|	1.75e-130	AAEL015090-RA_heat_shock_proteinprotein_codingsupercont1.1470:6807-24609:1	1.20488	5.60284e-09	0.000108846	1.94022e-07	44.6174	1048	1048	43.2487	2001	2149	61.3854	1474	1474	44.4827	1817	1972
CPIJ016224-RA anionic trypsin-2 precursor|protein_coding|supercont3.774:120755-122615:1|	9.37e-101	AAEL000028-RA_Clip-Domain_Serine_Protease_family_B.protein_codingsupercont1.1:2095012-2113327:-1	1.20346	0	0	0	92.0447	2162	2162	65.1649	2991	3238	110.111	2644	2644	79.0854	3240	3506
CPIJ012313-RA RNA 3' terminal phosphate cyclase|protein_coding|supercont3.375:57360-58543:1|	0	AAEL001080-RA_RNA_3'_terminal_phosphate_cyclaseprotein_codingsupercont1.22:155618-156941:1	1.20317	2.00004e-07	0.00388548	6.024e-06	54.4945	1280	1280	51.661	2444	2567	79.8343	1917	1917	47.8888	2053	2123
CPIJ014621-RA enoyl-CoA hydratase, mitochondrial precursor|protein_coding|supercont3.682:33866-35059:1|	0	AAEL003993-RA_cyclohex-1-ene-1-carboxyl-CoA_hydratase,_putativeprotein_codingsupercont1.104:270891-275136:-1	1.2018	3.24349e-06	0.0630112	8.59634e-05	43.0422	568	1011	27.511	659	1367	60.136	771	1444	24.655	523	1093
CPIJ015296-RA retinol-binding protein|protein_coding|supercont3.637:175819-176538:1|	9.08e-29	AAEL012870-RA_conserved_hypothetical_proteinprotein_codingsupercont1.752:362533-363312:-1	1.20074	1.72091e-05	0.334322	0.000411727	13.5811	319	319	11.4713	488	570	15.8253	380	380	14.2561	548	632
CPIJ010112-RA 60S ribosomal protein L5|protein_coding|supercont3.276:497704-499732:-1|	0	AAEL004325-RA_60S_ribosomal_protein_L5_protein_codingsupercont1.114:1986883-1991252:1	1.19971	0	0	0	4059.03	95341	95341	3976.33	196438	197581	5332.99	128057	128057	4307.13	189922	190943
CPIJ007538-RA arginine kinase|protein_coding|supercont3.178:143079-144971:1|	0	AAEL009185-RA_arginine_or_creatine_kinaseprotein_codingsupercont1.377:1007950-1046490:1	1.1996	0	0	0	510.631	11521	11994	497.713	20691	24731	696.978	15807	16736	512.634	19131	22726
CPIJ009415-RA cytochrome P450|protein_coding|supercont3.234:300908-311533:1|	0	AAEL004054-RA_cytochrome_P450protein_codingsupercont1.106:789854-820925:-1	1.19774	0	0	0	253.059	5944	5944	114.049	5461	5667	243.251	5841	5841	196.45	8475	8709
CPIJ003890-RA 60S ribosomal protein L4|protein_coding|supercont3.56:499496-501444:1|	0	AAEL009994-RA_60S_ribosomal_protein_L4protein_codingsupercont1.446:384293-390519:1	1.19757	0	0	0	5972.69	140290	140290	5070.17	250431	251933	7949.53	190886	190886	5275.08	232448	233854
CPIJ003745-RA glutamine synthetase 1, 2|protein_coding|supercont3.51:1157857-1168754:1|	7.27e-45	AAEL013458-RC_glutamine_synthetase_1,_2_(glutamate-amonia_ligase)_(gs)protein_codingsupercont1.848:244827-261457:1	1.19751	1.67703e-08	0.000325797	5.40293e-07	24.2671	570	570	16.9252	824	841	27.9441	671	671	21.3842	931	948
CPIJ011898-RA inorganic pyrophosphatase |protein_coding|supercont3.353:101780-119171:1|	0	AAEL003193-RA_inorganic_pyrophosphataseprotein_codingsupercont1.81:571997-586745:-1	1.19677	0	0	0	251.101	5898	5898	218.8	10330	10872	319.379	7669	7669	242.986	10313	10772
CPIJ008671-RA zinc-finger protein ZPR1|protein_coding|supercont3.198:479760-481613:-1|	0	AAEL002784-RA_zinc_finger_proteinprotein_codingsupercont1.68:1670936-1674623:1	1.19545	0	0	0	102.177	2400	2400	87.7452	4158	4360	122.604	2944	2944	104.44	4441	4630
CPIJ003864-RA conserved hypothetical protein|protein_coding|supercont3.54:1102454-1104596:-1|	2.43e-60	AAEL000311-RA_conserved_hypothetical_proteinprotein_codingsupercont1.6:3084569-3131356:-1	1.19432	0	0	0	102.901	2417	2417	81.8889	3899	4069	110.236	2647	2647	110.462	4725	4897
CPIJ006823-RA predicted protein|protein_coding|supercont3.145:150991-156379:-1|			1.19253	0.00126676	1	0.021953	71.3964	1677	1677	75.4891	3359	3751	92.7861	2227	2228	82.3787	3278	3652
CPIJ018716-RA cytochrome P450 |protein_coding|supercont3.1272:724-9466:1|	4.21e-154	AAEL012266-RA_cytochrome_P450protein_codingsupercont1.673:3143-43038:1	1.1925	3.74182e-07	0.00726923	1.10006e-05	14.688	285	345	9.66003	336	480	15.1173	310	363	13.9178	435	617
CPIJ010708-RA MOSC domain-containing protein 2, mitochondrial precursor|protein_coding|supercont3.335:415383-416722:1|	5.34e-136	AAEL014275-RA_molybdopterin_cofactor_sulfurase_(mosc)protein_codingsupercont1.1053:182991-185523:1	1.19119	5.05331e-05	0.981707	0.00114019	54.0688	1270	1270	50.373	2376	2503	61.9268	1487	1487	62.4833	2616	2770
CPIJ005364-RA nucleolar GTP-binding protein 2|protein_coding|supercont3.102:40041-41964:-1|	0	AAEL011255-RA_GTP-binding_protein-invertebrateprotein_codingsupercont1.560:282960-284990:1	1.19083	0	0	0	376.225	4683	8837	326.891	8833	16243	475.341	6455	11414	361.952	9048	16046
CPIJ013280-RA lysosomal Pro-X carboxypeptidase precursor|protein_coding|supercont3.460:55414-56971:1|	0	AAEL005521-RA_prolylcarboxypeptidaseprotein_codingsupercont1.161:711865-713433:1	1.19048	0.000933904	1	0.0167525	62.8816	1477	1477	65.5876	3092	3259	80.1258	1924	1924	72.8145	3099	3228
CPIJ004710-RA bifunctional protein folD|protein_coding|supercont3.85:161974-163155:-1|	0	AAEL014871-RA_methylenetetrahydrofolate_dehydrogenaseprotein_codingsupercont1.1316:42046-47257:1	1.19015	0	0	0	79.7408	1860	1873	51.0371	2367	2536	83.1243	1973	1996	72.5212	3020	3215
CPIJ017344-RA cathepsin l|protein_coding|supercont3.908:42638-46062:-1|	0	AAEL006389-RA_cathepsin_lprotein_codingsupercont1.203:1441348-1448869:1	1.18826	0	0	0	308.575	7248	7248	258.104	11717	12825	423.701	10174	10174	249.663	10218	11068
CPIJ009143-RA phosphoribosylglycinamide formyltransferase|protein_coding|supercont3.220:331593-331985:-1|	4.49e-80	AAEL010640-RA_phosphoribosylamine-glycine_ligaseprotein_codingsupercont1.492:624556-660196:-1	1.1868	2.32743e-05	0.452149	0.000549391	18.0087	423	423	17.2069	834	855	21.9888	528	528	19.8052	864	878
CPIJ014660-RA protease m1 zinc metalloprotease |protein_coding|supercont3.660:157322-172453:1|	0	AAEL012217-RA_protease_m1_zinc_metalloproteaseprotein_codingsupercont1.667:637948-641196:1	1.1848	9.72959e-05	1	0.00208759	16.5187	388	388	14.6309	634	727	20.2813	487	487	16.6246	640	737
CPIJ017546-RA HIG1 domain family member 1A|protein_coding|supercont3.940:141343-141612:-1|	2.45e-62	AAEL008723-RB_conserved_hypothetical_proteinprotein_codingsupercont1.345:112719-115346:1	1.18444	1.18265e-11	2.29754e-07	4.81665e-10	29.8017	700	700	22.8822	1120	1137	31.3174	752	752	31.0838	1348	1378
CPIJ017419-RA fibulin 1 and|protein_coding|supercont3.911:62856-78620:1|	0	AAEL000549-RA_fibulin_1_andprotein_codingsupercont1.10:767400-807334:-1	1.18389	0.00126266	1	0.0219386	123.805	2908	2908	132.866	6389	6602	159.752	3836	3836	144.118	6206	6389
CPIJ008987-RA nascent polypeptide associated complex alpha subunit|protein_coding|supercont3.212:357563-359627:-1|	0	AAEL011711-RA_nascent_polypeptide_associated_complex_alpha_subunit_(nac_alpha)protein_codingsupercont1.604:414017-427495:-1	1.18373	0.00159214	1	0.0269665	647.506	14439	15209	705.122	31620	35037	883.675	19772	21219	717.475	28598	31807
CPIJ001731-RA maelstrom, putative|protein_coding|supercont3.25:744607-745719:-1|			1.18219	5.97926e-05	1	0.0013321	34.8254	818	818	33.4076	1336	1660	48.4753	1164	1164	32.1891	1162	1427
CPIJ006169-RA WD repeat protein 74|protein_coding|supercont3.109:656389-657782:-1|	0	AAEL011696-RA_conserved_hypothetical_proteinprotein_codingsupercont1.603:172374-174824:1	1.17941	1.62756e-11	3.16187e-07	6.57353e-10	92.3427	2169	2169	74.1206	3348	3683	124.145	2981	2981	72.1829	2899	3200
CPIJ001712-RA DNA polymerase subunit alpha B|protein_coding|supercont3.19:1430571-1432184:1|	4.29e-118	AAEL007692-RA_conserved_hypothetical_proteinprotein_codingsupercont1.274:654781-656939:1	1.17882	6.00742e-12	1.16706e-07	2.52065e-10	70.5023	660	1656	40.874	702	2031	88.1634	862	2117	43.1293	663	1912
CPIJ011975-RA PRA1 family protein 2|protein_coding|supercont3.370:53508-54148:-1|	2.46e-123	AAEL001930-RB_pra1_proteinprotein_codingsupercont1.46:253409-266692:1	1.17853	0.0018851	1	0.0315706	12.6444	247	297	9.59965	227	477	15.6587	307	376	10.5567	226	468
CPIJ011725-RA conserved hypothetical protein|protein_coding|supercont3.352:147648-165239:-1|	3.17e-119	AAEL007444-RB_conserved_hypothetical_proteinprotein_codingsupercont1.256:379139-406350:-1	1.1777	0.00282921	1	0.0450518	31.2066	226	733	28.1147	344	1397	45.1853	351	1085	24.6775	295	1094
CPIJ002602-RA chitotriosidase-1 precursor|protein_coding|supercont3.42:839320-845401:-1|	0	AAEL001965-RA_imaginal_disc_growth_factorprotein_codingsupercont1.47:1655242-1676475:-1	1.1777	0	0	0	300.571	7060	7060	171.063	8259	8500	298.223	7161	7161	257.219	11127	11403
CPIJ013941-RA 40S ribosomal protein S3 |protein_coding|supercont3.525:165849-175772:1|	0	AAEL008192-RA_40S_ribosomal_protein_S3protein_codingsupercont1.305:1304567-1322431:-1	1.17726	0	0	0	2689.77	63142	63179	2401.64	116934	119336	3460.7	83037	83099	2533.21	109903	112302
CPIJ003635-RA tubulin beta-1 chain|protein_coding|supercont3.53:633824-642073:1|	0	AAEL005052-RA_tubulin_beta_chainprotein_codingsupercont1.140:2231118-2290431:-1	1.17678	0	0	0	131	3053	3077	82.0297	3912	4076	142.053	3399	3411	108.635	4616	4816
CPIJ001623-RA sorting nexin, putative|protein_coding|supercont3.19:255030-257877:-1|	5.83e-175	AAEL004620-RA_sorting_nexinprotein_codingsupercont1.125:1276022-1295253:1	1.1766	2.67941e-05	0.520528	0.000624135	28.3968	667	667	28.1751	1339	1400	37.1477	892	892	29.4145	1243	1304
CPIJ006867-RA transmembrane protease|protein_coding|supercont3.149:166095-167225:-1|			1.17538	9.45635e-09	0.000183708	3.18385e-07	56.3678	875	1324	41.196	1178	2047	72.3798	1083	1738	42.2947	1148	1875
CPIJ000226-RA glucosyl/glucuronosyl transferases |protein_coding|supercont3.3:2448428-2450030:-1|	0	AAEL001586-RB_glucosyl/glucuronosyl_transferasesprotein_codingsupercont1.36:2994808-2997501:1	1.17396	0.000848648	1	0.0153365	8.94051	210	210	7.16452	299	356	9.70339	233	233	9.20332	370	408
CPIJ014581-RA aldehyde dehydrogenase, mitochondrial|protein_coding|supercont3.580:239462-241133:1|	0	AAEL009948-RA_aldehyde_dehydrogenaseprotein_codingsupercont1.440:61468-70016:-1	1.17366	7.11697e-12	1.38261e-07	2.9543e-10	73.4825	1726	1726	67.3183	3066	3345	93.9938	2257	2257	71.258	2800	3159
CPIJ014172-RA 2-hydroxyacyl-CoA lyase 1|protein_coding|supercont3.503:138403-146160:1|	0	AAEL014707-RA_2-hydroxyphytanoyl-coa_lyaseprotein_codingsupercont1.1229:163826-166620:-1	1.17343	7.06757e-09	0.000137302	2.41303e-07	32.6542	641	767	24.8142	916	1233	37.231	781	894	30.204	1047	1339
CPIJ009671-RA WD repeat protein 18|protein_coding|supercont3.260:8970-11014:1|	0	AAEL014037-RA_PAF_acetylhydrolase_45_kDa_subunit,_putativeprotein_codingsupercont1.991:101281-102723:-1	1.17329	6.62417e-09	0.000128688	2.26563e-07	79.6557	1871	1871	72.7923	3487	3617	108.736	2611	2611	70.1302	2999	3109
CPIJ004370-RA nonspecific lipid-transfer protein|protein_coding|supercont3.68:795800-799170:-1|	0	AAEL002687-RA_sterol_carrier_protein-2,_putativeprotein_codingsupercont1.64:2580667-2605674:1	1.17311	0	0	0	110.564	2597	2597	95.1915	4535	4730	136.889	3287	3287	104.485	4455	4632
CPIJ010832-RA conserved hypothetical protein|protein_coding|supercont3.309:181543-191966:-1|	0	AAEL007218-RA_conserved_hypothetical_proteinprotein_codingsupercont1.243:233972-293063:-1	1.17301	4.77088e-10	9.2684e-06	1.78927e-08	42.4036	996	996	35.3396	1589	1756	49.8912	1198	1198	41.3021	1674	1831
CPIJ004069-RA ferritin light-chain|protein_coding|supercont3.60:319008-320037:-1|	8.7e-75	AAEL007383-RD_secreted_ferritin_G_subunit_precursor,_putativeprotein_codingsupercont1.252:571134-572440:-1	1.17246	0	0	0	511.355	12011	12011	311.838	15258	15495	519.86	12483	12483	445.301	19574	19741
CPIJ013435-RA molybdenum cofactor synthesis protein 2 large subunit|protein_coding|supercont3.459:193964-194753:1|	8.08e-74	AAEL015584-RA_Molybdopterin_synthase_catalytic_subunit_2_(EC_2.-.-.-)(Molybdenum_cofactor_synthesis_protein_2B_2)(MOCS2B_2)(Molybdenum_cofactor_synthesis_protein_2_large_subunit_2)protein_codingsup	1.17149	0.000135126	1	0.00282876	21.4998	505	505	20.6282	988	1025	27.1112	651	651	22.2413	968	986
CPIJ013577-RA selenium-binding protein 2|protein_coding|supercont3.486:220869-222794:1|	0	AAEL001937-RA_selenium-binding_proteinprotein_codingsupercont1.46:1016734-1019271:-1	1.16992	8.65974e-15	1.68233e-10	4.2483e-13	59.3905	1395	1395	53.7138	2511	2669	67.6739	1625	1625	64.6488	2688	2866
CPIJ012539-RA organic cation transporter protein|protein_coding|supercont3.432:225779-229471:1|	0	AAEL000902-RA_sugar_transporterprotein_codingsupercont1.18:1423330-1444721:-1	1.16827	0	0	0	184.302	4329	4329	134.697	5852	6693	235.463	5654	5654	137.215	5161	6083
CPIJ011605-RA conserved hypothetical protein|protein_coding|supercont3.338:149655-154998:-1|	5.52e-65	AAEL008052-RA_hypothetical_proteinprotein_codingsupercont1.298:201412-212273:-1	1.16641	5.08001e-10	9.86894e-06	1.90153e-08	45.852	1077	1077	38.3785	1770	1907	53.7643	1291	1291	44.4827	1843	1972
CPIJ005763-RA methionine aminopeptidase 1|protein_coding|supercont3.100:185967-187240:-1|	0	AAEL003769-RB_methionine_aminopeptidaseprotein_codingsupercont1.96:2129667-2149785:1	1.16578	1.84773e-09	3.58959e-05	6.68452e-08	71.737	1685	1685	59.7513	2836	2969	92.4945	2221	2221	60.7915	2570	2695
CPIJ000279-RA ribosomal protein L23a |protein_coding|supercont3.2:1360268-1362569:1|	0	AAEL017516-RC_hypothetical_proteinprotein_codingsupercont1.210:622979-653120:-1	1.16539	0	0	0	3835.31	90076	90086	3513.73	173344	174595	4980.92	119588	119603	3583.61	157724	158868
CPIJ009491-RA isocitrate dehydrogenase |protein_coding|supercont3.235:235602-238435:-1|	0	AAEL010814-RD_isocitrate_dehydrogenaseprotein_codingsupercont1.510:563636-638183:1	1.16513	4.16158e-11	8.08471e-07	1.65331e-09	88.8091	2053	2086	80.1782	3727	3984	115.483	2703	2773	81.4088	3367	3609
CPIJ005918-RA WD repeat protein 82|protein_coding|supercont3.113:478134-479143:1|	0	AAEL001211-RA_COMPASS_component_SWD2,_putativeprotein_codingsupercont1.25:1732814-1734469:-1	1.16484	0.000296178	1	0.00581197	35.0383	823	823	33.3472	1582	1657	47.5591	1142	1142	32.0988	1356	1423
CPIJ000948-RA enolase|protein_coding|supercont3.11:483101-485050:-1|	0	AAEL001668-RA_enolaseprotein_codingsupercont1.38:1450576-1464538:1	1.16473	0	0	0	691.783	15891	16249	536.816	24301	26674	851.899	19793	20456	579.087	23609	25672
CPIJ015099-RA 40S ribosomal protein S13|protein_coding|supercont3.592:144497-145518:1|	0	AAEL003582-RA_ribosomal_protein_S15p/S13eprotein_codingsupercont1.92:1846025-1850131:-1	1.16373	0	0	0	2669	62691	62691	2336.66	115103	116107	3312.4	79537	79538	2512.84	110451	111399
CPIJ017920-RA fatty acyl-CoA reductase 1|protein_coding|supercont3.1156:76189-81700:-1|	2.97e-26	AAEL001737-RA_conserved_hypothetical_proteinprotein_codingsupercont1.41:2128933-2130683:-1	1.16268	0.00257872	1	0.0414366	23.1176	543	543	14.973	662	744	21.5723	518	518	22.715	906	1007
CPIJ019465-RA 60S ribosomal protein L24 |protein_coding|supercont3.1631:14651-16368:-1|	0	AAEL008329-RA_60S_ribosomal_protein_L24protein_codingsupercont1.314:1255872-1268451:1	1.16155	0	0	0	1562.08	19147	36691	1112.41	28061	55275	1915.32	24174	45991	1191.24	27564	52810
CPIJ005732-RA GTP-binding protein 128up|protein_coding|supercont3.98:383263-384578:-1|	0	AAEL005579-RA_developmentally_regulated_GTP-binding_protein_1_(drg_1)protein_codingsupercont1.163:672404-690354:-1	1.16087	1.46204e-09	2.84031e-05	5.33893e-08	101.752	2390	2390	99.6995	4797	4954	137.472	3301	3301	96.3867	4131	4273
CPIJ004401-RA ornithine aminotransferase, mitochondrial precursor|protein_coding|supercont3.66:435399-436691:1|	0	AAEL005289-RA_ornithine_aminotransferaseprotein_codingsupercont1.150:590137-598600:1	1.16083	0	0	0	81.1032	1852	1905	54.2773	2496	2697	89.6627	2091	2153	67.491	2812	2992
CPIJ003397-RA aldo-keto reductase |protein_coding|supercont3.44:994524-995778:-1|	0	AAEL004086-RB_aldo-keto_reductaseprotein_codingsupercont1.107:2110853-2112285:1	1.16003	7.90479e-14	1.53566e-09	3.66507e-12	80.422	1884	1889	66.3724	2998	3298	96.1177	2306	2308	74.1679	2949	3288
CPIJ020122-RA NADH-ubiquinone oxidoreductase 75 kDa subunit|protein_coding|supercont3.2558:2596-5374:1|	0	AAEL012552-RA_NADH-ubiquinone_oxidoreductaseprotein_codingsupercont1.710:526674-553745:1	1.15954	3.77476e-15	7.33322e-11	1.90473e-13	161.823	2885	3801	158.666	5274	7884	215.932	3854	5185	155.689	4621	6902
CPIJ001494-RB conserved hypothetical protein|protein_coding|supercont3.28:863286-879510:1|	0	AAEL007865-RA_conserved_hypothetical_proteinprotein_codingsupercont1.286:669429-713729:-1	1.15953	2.4116e-09	4.68501e-05	8.62802e-08	77.3567	100	1817	76.5758	62	3805	100.532	101	2414	77.9575	46	3456
CPIJ002752-RA coagulation factor XI precursor|protein_coding|supercont3.36:1170590-1171765:-1|	4.05e-117	AAEL007596-RA_trypsin,_putativeprotein_codingsupercont1.265:646889-648265:1	1.15844	0.00016249	1	0.00335817	53.4302	1255	1255	28.96	1394	1439	45.9766	1104	1104	49.4678	2137	2193
CPIJ000077-RA farnesyl-pyrophosphate synthetase|protein_coding|supercont3.1:1791189-1797466:-1|	0	AAEL003497-RA_farnesyl-pyrophosphate_synthetaseprotein_codingsupercont1.88:915880-935876:1	1.1584	0.000696313	1	0.0127495	118.951	2794	2794	121.394	5647	6032	144.968	3481	3481	133.448	5578	5916
CPIJ009262-RA d-3-phosphoglycerate dehydrogenase |protein_coding|supercont3.218:32473-47531:-1|	0	AAEL005336-RA_d-3-phosphoglycerate_dehydrogenaseprotein_codingsupercont1.151:192428-210391:-1	1.1571	7.77156e-15	1.50978e-10	3.84168e-13	63.4351	1490	1490	48.9039	2218	2430	69.7145	1674	1674	60.2727	2442	2672
CPIJ012007-RA conserved hypothetical protein|protein_coding|supercont3.346:291162-292176:-1|	2.85e-125	AAEL010768-RA_conserved_hypothetical_proteinprotein_codingsupercont1.507:237758-239228:1	1.15615	5.1473e-06	0.0999966	0.000132798	59.3054	1393	1393	56.6319	2356	2814	79.0014	1897	1897	55.0394	2097	2440
CPIJ007319-RA ATP-binding cassette sub-family E member 1|protein_coding|supercont3.142:619216-621533:-1|	0	AAEL010059-RA_bacterial-type_ABC_transport_ATP-binding_subunit?_or_RNAse_l_inhibitorprotein_codingsupercont1.450:713084-727146:1	1.15609	2.83335e-05	0.550435	0.000656844	531.109	12475	12475	555.009	25804	27578	671.866	16133	16133	583.779	24312	25880
CPIJ013086-RA BRCA2 and CDKN1A-interacting protein|protein_coding|supercont3.442:282416-283547:-1|	0	AAEL017223-RA_hypothetical_proteinprotein_codingsupercont1.73:1874777-1886139:-1	1.15501	3.33636e-08	0.000648154	1.05735e-06	54.154	1272	1272	54.1968	2344	2693	66.6327	1600	1600	58.5132	2284	2594
CPIJ010564-RA conserved hypothetical protein|protein_coding|supercont3.268:89108-90182:-1|			1.15427	0.000469404	1	0.00888802	107.286	2520	2520	73.1143	3037	3633	99.8658	2398	2398	108.365	4300	4804
CPIJ006345-RA conserved hypothetical protein|protein_coding|supercont3.116:572083-575632:-1|	1.32e-161	AAEL012387-RA_conserved_hypothetical_proteinprotein_codingsupercont1.688:246314-260382:1	1.1541	7.66477e-06	0.148903	0.000193633	31.4195	738	738	25.3576	1115	1260	37.3976	898	898	28.1288	1109	1247
CPIJ003429-RA protein brother of ft and tfl1|protein_coding|supercont3.49:490871-492187:1|	4.28e-124	AAEL012955-RA_phosphatidylethanolamine-binding_proteinprotein_codingsupercont1.767:339490-341125:1	1.15399	0	0	0	83.4873	1961	1961	54.9213	2445	2729	84.8318	2037	2037	74.8897	3032	3320
CPIJ017558-RA defective proboscis extension response, putative |protein_coding|supercont3.960:113002-117822:1|	2.53e-87	AAEL000498-RA_defective_proboscis_extension_response,_putativeprotein_codingsupercont1.9:925448-1064885:-1	1.15396	2.44249e-15	4.74503e-11	1.24215e-13	128.062	2985	3008	127.029	4814	6312	161.751	3866	3884	132.613	4638	5879
CPIJ015186-RA galactokinase |protein_coding|supercont3.632:149549-174340:-1|	0	AAEL002781-RB_galactokinaseprotein_codingsupercont1.68:79086-145625:-1	1.15373	0	0	0	111.288	2018	2614	91.3476	3402	4539	127.768	2441	3068	106.019	3602	4700
CPIJ007070-RA conserved hypothetical protein|protein_coding|supercont3.139:665584-667717:1|	5.19e-165	AAEL009341-RA_ribosomal_protein_L34,_putativeprotein_codingsupercont1.390:359529-362427:-1	1.15161	0	0	0	1672.85	39283	39293	1590.58	75732	79035	2079.86	49934	49942	1678.34	71613	74404
CPIJ000572-RA steroid dehydrogenase |protein_coding|supercont3.7:301794-318378:1|	9.5e-171	AAEL009634-RE_steroid_dehydrogenaseprotein_codingsupercont1.414:246016-287376:1	1.14894	0	0	0	113.757	2672	2672	98.5524	4673	4897	123.77	2972	2972	120.162	5091	5327
CPIJ005652-RA 40S ribosomal protein S27 |protein_coding|supercont3.99:303987-305373:1|			1.14806	0	0	0	2703.14	63493	63493	1994.94	97926	99127	3125.99	75061	75062	2267.69	99412	100531
CPIJ010992-RA conserved hypothetical protein|protein_coding|supercont3.290:63791-64421:1|			1.14711	0.0025342	1	0.0408903	8.98308	211	211	4.78976	236	238	9.37023	225	225	6.42879	266	285
CPIJ013380-RA sorbitol dehydrogenase|protein_coding|supercont3.454:168437-169673:1|	0	AAEL011129-RA_alcohol_dehydrogenaseprotein_codingsupercont1.542:246111-261484:1	1.14684	0	0	0	88.9794	2024	2090	44.4361	1936	2208	84.7485	1968	2035	68.2579	2675	3026
CPIJ011049-RA zinc finger protein 490|protein_coding|supercont3.341:1063-2743:-1|	1.48e-23	AAEL011904-RC_zinc_finger_proteinprotein_codingsupercont1.629:232889-295429:-1	1.14672	0.00129595	1	0.022399	15.0286	353	353	14.8523	644	738	17.3245	416	416	16.9404	662	751
CPIJ003013-RA 40S ribosomal protein S4|protein_coding|supercont3.45:1056396-1058585:-1|			1.14648	0	0	0	4242.74	99655	99656	3539.15	175572	175858	5308.3	127464	127464	3613.47	159907	160192
CPIJ001480-RA conserved hypothetical protein|protein_coding|supercont3.28:460901-473553:-1|			1.14618	0.00136711	1	0.0234619	45.2986	1064	1064	42.4035	1967	2107	61.3854	1474	1474	39.1367	1615	1735
CPIJ002772-RA conserved hypothetical protein|protein_coding|supercont3.36:1348127-1353465:-1|	0	AAEL018258-RA_hypothetical_proteinprotein_codingsupercont1.818:367721-415048:-1	1.14582	0	0	0	276.091	6485	6485	246.794	10904	12263	318.005	7636	7636	281.13	11330	12463
CPIJ002949-RA protein mago nashi|protein_coding|supercont3.40:628068-628752:-1|	1.62e-163	AAEL011544-RA_mago_nashi,_putativeprotein_codingsupercont1.589:4342-16510:1	1.14579	0.000999439	1	0.0177803	31.0789	730	730	28.0543	1274	1394	39.8963	958	958	27.8581	1125	1235
CPIJ000860-RA conserved hypothetical protein|protein_coding|supercont3.9:476675-478413:1|	2.36e-84	AAEL001638-RA_conserved_hypothetical_proteinprotein_codingsupercont1.38:396183-406799:-1	1.14372	0.000152413	1	0.00316676	32.9096	745	773	31.3951	1438	1560	40.7709	918	979	32.7755	1305	1453
CPIJ011768-RA short-chain dehydrogenase |protein_coding|supercont3.391:187014-197918:-1|	1.06e-149	AAEL008016-RA_short-chain_dehydrogenaseprotein_codingsupercont1.295:1231593-1270664:1	1.14318	9.60985e-08	0.00186691	2.96334e-06	79.6131	1779	1870	57.5375	2693	2859	99.7408	2282	2395	57.047	2400	2529
CPIJ003123-RA DNA-directed RNA polymerase I 40 kDa polypeptide|protein_coding|supercont3.39:1123075-1124094:-1|	0	AAEL007568-RA_DNA-directed_RNA_polymeraseprotein_codingsupercont1.263:415666-416800:1	1.14297	0.0010502	1	0.0185813	42.2333	992	992	39.9885	1885	1987	56.0131	1345	1345	37.9637	1599	1683
CPIJ006763-RA conserved hypothetical protein|protein_coding|supercont3.124:334871-336414:1|	0	AAEL009496-RA_40S_ribosomal_protein_S7protein_codingsupercont1.401:451138-457168:-1	1.14218	0	0	0	3272.7	76871	76871	2645.46	129286	131451	3957.61	95031	95031	2802	122267	124218
CPIJ002907-RA proteasome subunit beta type 4 precursor|protein_coding|supercont3.40:57855-59047:1|	0	AAEL007049-RA_proteasome_subunit_beta_typeprotein_codingsupercont1.233:1449051-1462376:-1	1.14206	0.000173455	1	0.0035696	46.6184	610	1095	43.4902	1244	2161	60.3443	877	1449	42.5653	1034	1887
CPIJ001255-RA conserved hypothetical protein|protein_coding|supercont3.15:318204-318919:-1|	3.17e-65	AAEL003310-RA_conserved_hypothetical_proteinprotein_codingsupercont1.83:932176-932772:-1	1.14155	0.00149201	1	0.0254703	34.6551	814	814	33.4076	1592	1660	45.102	1083	1083	32.5951	1361	1445
CPIJ003797-RA 60S ribosomal protein L7a|protein_coding|supercont3.52:511745-513533:1|	0	AAEL005722-RA_60S_ribosomal_protein_L7aprotein_codingsupercont1.171:194630-199034:1	1.14138	0	0	0	4080.83	95853	95853	3575.78	177239	177678	5091.74	122264	122264	3647.38	161302	161695
CPIJ004346-RA conserved hypothetical protein|protein_coding|supercont3.68:401143-401737:-1|	1.13e-57	AAEL007238-RA_conserved_hypothetical_proteinprotein_codingsupercont1.244:1471223-1472048:1	1.13914	0.00102259	1	0.0181589	22.6067	531	531	20.2257	953	1005	27.0695	650	650	21.7225	936	963
CPIJ005504-RB 40S ribosomal protein S5 |protein_coding|supercont3.92:745535-747637:1|	0	AAEL013625-RA_40S_ribosomal_protein_S5protein_codingsupercont1.887:5514-21820:-1	1.13914	0	0	0	3269.03	3071	76785	2430.38	6046	120764	3846.37	4549	92360	2646.04	6137	117304
CPIJ007536-RA hypothetical protein|protein_coding|supercont3.178:77688-92368:1|	2.02e-14	AAEL009188-RA_hypothetical_proteinprotein_codingsupercont1.377:876554-954971:1	1.13832	3.46052e-06	0.0672275	9.10941e-05	84.1685	1977	1977	84.2435	3926	4186	107.32	2577	2577	84.3863	3501	3741
CPIJ011854-RA CD98hc amino acid transporter protein|protein_coding|supercont3.362:333308-344731:1|	0	AAEL002527-RA_conserved_hypothetical_proteinprotein_codingsupercont1.59:101423-129520:-1	1.13681	2.2129e-12	4.29899e-08	9.51105e-11	112.778	2451	2649	105.234	4481	5229	136.181	2973	3270	111.658	4264	4950
CPIJ008683-RA L-asparaginase|protein_coding|supercont3.198:537472-539724:1|	0	AAEL002796-RA_l-asparaginase_iprotein_codingsupercont1.68:2310401-2312778:-1	1.13648	1.14575e-13	2.22585e-09	5.24964e-12	66.8835	1571	1571	44.7179	2102	2222	70.7556	1699	1699	56.0771	2355	2486
CPIJ004250-RA lipoic acid synthase|protein_coding|supercont3.63:638251-641586:-1|	0	AAEL009368-RA_lipoic_acid_synthetaseprotein_codingsupercont1.392:399288-416379:1	1.13608	6.81377e-05	1	0.00150422	35.8046	841	841	32.6227	1503	1621	42.9781	1032	1032	34.7606	1436	1541
CPIJ006022-RA elongation factor 1-beta|protein_coding|supercont3.103:637694-638634:-1|	0	AAEL000951-RA_elongation_factor_1-beta2protein_codingsupercont1.19:3898446-3899968:1	1.13555	0	0	0	1020.41	23968	23968	932.011	45971	46311	1336.53	32093	32093	880.541	38705	39036
CPIJ016354-RA conserved hypothetical protein|protein_coding|supercont3.769:125578-136655:-1|	5.91e-158	AAEL004957-RA_conserved_hypothetical_proteinprotein_codingsupercont1.136:902288-951311:1	1.13535	7.01817e-06	0.136342	0.00017776	23.1602	544	544	16.2007	782	805	24.0711	578	578	20.6172	892	914
CPIJ008184-RA 60S ribosomal protein L35a|protein_coding|supercont3.183:728881-729634:-1|	1.5e-112	AAEL000823-RB_ribosomal_protein_L35A,_putativeprotein_codingsupercont1.17:998018-1003053:-1	1.13438	0	0	0	1515.25	35591	35591	1262.4	62107	62728	1783.88	42834	42835	1367.03	60033	60603
CPIJ010528-RA 60S ribosomal protein L18a|protein_coding|supercont3.278:229283-230619:-1|	0	AAEL006785-RB_60S_ribosomal_protein_L18aprotein_codingsupercont1.221:70679-79736:-1	1.13432	0	0	0	3006.01	70605	70607	2544.47	126201	126433	3710.94	89106	89108	2585.09	114456	114602
CPIJ019478-RA conserved hypothetical protein|protein_coding|supercont3.1709:48167-48701:-1|	1.08e-126	AAEL002933-RA_conserved_hypothetical_proteinprotein_codingsupercont1.72:2371555-2373595:1	1.13431	0.000254924	1	0.00507419	32.3136	759	759	29.0002	1398	1441	38.9385	935	935	30.6101	1294	1357
CPIJ000615-RA clip-domain serine protease, putative |protein_coding|supercont3.7:1392899-1399107:-1|	5.53e-109	AAEL009722-RA_clip-domain_serine_protease,_putativeprotein_codingsupercont1.421:469309-481824:1	1.1341	0.000130224	1	0.00273204	68.4588	1608	1608	68.6264	2955	3410	83.0827	1995	1995	72.3859	2843	3209
CPIJ013698-RA allergen, putative |protein_coding|supercont3.492:283308-295963:-1|	8.32e-151	AAEL005997-RA_allergen,_putativeprotein_codingsupercont1.184:174715-194106:-1	1.1341	1.62093e-14	3.14897e-10	7.77524e-13	261.787	2137	6149	247.136	3359	12280	341.784	2252	8207	235.384	2805	10435
CPIJ003608-RA glycerol-3-phosphate dehydrogenase, mitochondrial precursor|protein_coding|supercont3.50:876607-880208:1|	0	AAEL003873-RA_glycerol-3-phosphate_dehydrogenaseprotein_codingsupercont1.99:1246955-1250574:1	1.13374	0	0	0	342.038	8034	8034	304.371	13795	15124	376.683	9045	9045	356.177	14687	15790
CPIJ017475-RA conserved hypothetical protein|protein_coding|supercont3.944:68588-72975:-1|	0	AAEL009198-RB_conserved_hypothetical_proteinprotein_codingsupercont1.378:910198-922840:-1	1.13344	5.36172e-09	0.000104162	1.86004e-07	43.2976	1017	1017	30.892	1443	1535	45.81	1100	1100	38.2795	1600	1697
CPIJ002183-RA 60S ribosomal protein L21 |protein_coding|supercont3.29:264347-272574:1|	8.99e-174	AAEL007715-RB_60S_ribosomal_protein_L21protein_codingsupercont1.276:817885-820905:1	1.13321	0	0	0	2388.69	56107	56107	1771.43	87275	88021	2860.71	68692	68692	1853.59	81541	82173
CPIJ009705-RA S-phase kinase-associated protein 1A|protein_coding|supercont3.256:500786-501898:-1|	4.14e-180	AAEL009160-RB_skp1protein_codingsupercont1.373:452283-453424:-1	1.13261	0	0	0	347.573	8164	8164	345.245	15816	17155	452.02	10854	10854	332.673	13614	14748
CPIJ006616-RA small nuclear ribonucleoprotein-associated protein B|protein_coding|supercont3.122:114278-114868:-1|	0	AAEL002386-RA_conserved_hypothetical_proteinprotein_codingsupercont1.55:1609156-1623029:-1	1.13241	7.23746e-07	0.0140602	2.04959e-05	158.588	3725	3725	139.99	6909	6956	212.267	5097	5097	125.846	5537	5579
CPIJ008043-RA folylpolyglutamate synthase, mitochondrial precursor|protein_coding|supercont3.194:179944-182707:-1|	5.96e-117	AAEL012882-RA_folylpolyglutamate_synthaseprotein_codingsupercont1.753:324411-327021:-1	1.13241	6.26689e-10	1.21747e-05	2.32341e-08	68.2885	1604	1604	61.1198	2718	3037	77.5855	1863	1863	68.9572	2761	3057
CPIJ001340-RA conserved hypothetical protein|protein_coding|supercont3.18:984769-994001:1|	0	AAEL011302-RE_annexinprotein_codingsupercont1.565:596724-625918:1	1.13199	0	0	0	141.984	1971	3335	97.5059	2804	4845	158.877	2230	3815	112.222	2823	4975
CPIJ012817-RA solute carrier family 25 member 39|protein_coding|supercont3.437:216793-218014:-1|	0	AAEL001329-RA_mitochondrial_carrier_proteinprotein_codingsupercont1.30:362578-368139:-1	1.13167	0.000748842	1	0.0136215	30.9938	728	728	27.1889	1303	1351	37.6475	904	904	28.1964	1212	1250
CPIJ010990-RA pacifastin light chain precursor|protein_coding|supercont3.290:48834-50425:-1|	2.45e-52	AAEL000551-RA_hypothetical_proteinprotein_codingsupercont1.10:412310-432823:1	1.13162	9.57925e-11	1.86096e-06	3.74439e-09	222.321	5222	5222	114.169	5348	5673	188.571	4528	4528	192.209	8192	8521
CPIJ013234-RA activated protein kinase C receptor, putative|protein_coding|supercont3.436:339114-340953:1|	0	AAEL013069-RA_receptor_for_activated_protein_kinase_c_(rack1)protein_codingsupercont1.786:363861-371225:1	1.13139	0	0	0	3264.65	57821	76682	2556.49	89981	127030	3973.18	73291	95405	2612.79	83396	115830
CPIJ001337-RA uridine 5'-monophosphate synthase|protein_coding|supercont3.18:957224-959312:-1|	0	AAEL011309-RA_orotidine-5'-phosphate_decarboxylase,_putativeprotein_codingsupercont1.565:566206-577767:1	1.13113	0	0	0	334.247	7851	7851	323.047	15676	16052	405.627	9740	9740	337.861	14630	14978
CPIJ011328-RA GTP:AMP phosphotransferase mitochondrial|protein_coding|supercont3.310:469965-470724:-1|	5.66e-76	AAEL000629-RA_adenylate_kinase_3,protein_codingsupercont1.12:157196-158246:-1	1.13095	2.43978e-09	4.73976e-05	8.71279e-08	41.1264	966	966	32.5221	1531	1616	42.1035	1011	1011	41.1894	1759	1826
CPIJ011589-RA 40S ribosomal protein S8|protein_coding|supercont3.361:384976-386487:1|	0	AAEL008103-RB_40S_ribosomal_protein_S8protein_codingsupercont1.301:940101-948917:1	1.13015	0	0	0	4725.32	110986	110991	3352.59	166015	166588	5531.89	132831	132833	3597.32	158968	159476
CPIJ011562-RA 14.5 kDa salivary peptide, putative, putative |protein_coding|supercont3.361:191382-191910:1|	3.63e-44	AAEL006480-RA_conserved_hypothetical_proteinprotein_codingsupercont1.208:1576849-1578017:1	1.12941	0.00123103	1	0.0214679	28.6522	673	673	27.1688	1280	1350	34.6907	833	833	28.3543	1177	1257
CPIJ018688-RA 60S ribosomal protein L10|protein_coding|supercont3.1246:74860-76679:-1|	0	AAEL002534-RA_60S_ribosomal_protein_L10protein_codingsupercont1.59:2284887-2287194:1	1.1293	0	0	0	5202.65	122147	122203	4258.3	210242	211592	6354.43	152534	152584	4329.82	190687	191949
CPIJ005690-RA arsenical pump-driving ATPase|protein_coding|supercont3.99:861811-862931:1|	0	AAEL011136-RA_arsenical_pump-driving_ATPaseprotein_codingsupercont1.543:510996-512921:-1	1.12928	0.000457068	1	0.00867983	29.4185	691	691	24.3916	1145	1212	34.6907	833	833	26.0761	1086	1156
CPIJ013142-RA PfmpC|protein_coding|supercont3.446:326747-333008:-1|	0	AAEL011184-RA_mitochondrial_phosphate_carrier_proteinprotein_codingsupercont1.550:948600-967741:-1	1.12826	0	0	0	1028.2	24144	24151	988.221	48215	49104	1343.73	32258	32266	931.317	40591	41287
CPIJ007174-RA 40S ribosomal protein S14 |protein_coding|supercont3.143:575965-580824:1|	1.68e-42	AAEL005266-RB_40S_ribosomal_protein_S14_protein_codingsupercont1.148:1971280-1977226:-1	1.12736	4.8872e-13	9.49437e-09	2.15781e-11	115.971	2710	2724	104.308	4481	5183	134.556	3217	3231	113.778	4362	5044
CPIJ008421-RA ribosomal protein L28, putative |protein_coding|supercont3.193:373561-375071:-1|	7.53e-131	AAEL008353-RA_ribosomal_protein_L28,_putativeprotein_codingsupercont1.319:956694-958538:1	1.12689	0	0	0	1980.24	46513	46513	1733.81	85939	86152	2339.31	56172	56172	1846.03	81641	81838
CPIJ008265-RA ribosomal protein S16|protein_coding|supercont3.177:401699-402720:1|	0	AAEL003427-RA_40S_ribosomal_protein_S16_protein_codingsupercont1.86:2306021-2309960:-1	1.12534	0	0	0	2612.84	61371	61372	2103.61	104327	104527	3075.77	73855	73856	2231.87	98742	98943
CPIJ006068-RA utp-glucose-1-phosphate uridylyltransferase 2 |protein_coding|supercont3.106:535423-546468:1|	0	AAEL005617-RA_UTP-glucose-1-phosphate_uridylyltransferase_2protein_codingsupercont1.164:104919-126525:1	1.12466	0	0	0	203.205	4773	4773	147.396	6817	7324	206.811	4966	4966	187.495	7847	8312
CPIJ004455-RA sulfite reductase |protein_coding|supercont3.67:190607-201850:-1|	0	AAEL014110-RA_sulfite_reductaseprotein_codingsupercont1.1008:301983-315600:1	1.12398	0.00237827	1	0.0386633	81.0606	1904	1904	76.0928	3437	3781	108.695	2610	2610	67.9421	2653	3012
CPIJ008910-RA SNR1|protein_coding|supercont3.208:595164-596356:-1|	0	AAEL004371-RA_SWI/SNF_related_matrix_associated_actin_dependent_regulator_of_chromatin_subfamily_B_member_1protein_codingsupercont1.116:965408-966840:-1	1.12342	0.000262409	1	0.00520879	47.5124	1116	1116	36.2251	1703	1800	57.8455	1389	1389	36.2268	1524	1606
CPIJ013389-RA transcription factor FET5|protein_coding|supercont3.454:314432-315414:1|	0	AAEL011135-RA_conserved_hypothetical_proteinprotein_codingsupercont1.542:516754-517938:1	1.12328	0.00193634	1	0.0323451	44.4471	1044	1044	40.6929	1909	2022	56.1381	1348	1348	39.4976	1645	1751
CPIJ006764-RA 40S ribosomal protein S20|protein_coding|supercont3.124:358056-359399:-1|	2.76e-174	AAEL009506-RA_40S_ribosomal_protein_S20protein_codingsupercont1.401:439485-442001:1	1.12122	0	0	0	3618.82	76733	85001	2346.14	98190	116578	4187.53	89774	100552	2500.53	92966	110853
CPIJ012023-RA oxidoreductase |protein_coding|supercont3.367:220963-222776:1|	9.75e-101	AAEL003183-RA_oxidoreductaseprotein_codingsupercont1.81:2370792-2382921:1	1.12103	8.78653e-12	1.70696e-07	3.62412e-10	110.437	2594	2594	56.5112	2569	2808	125.686	3018	3018	61.4682	2492	2725
CPIJ013872-RA conserved hypothetical protein|protein_coding|supercont3.499:80557-81407:-1|			1.12097	0.000182959	1	0.00374821	30.9938	728	728	27.2695	1211	1355	35.1071	843	843	30.204	1193	1339
CPIJ019677-RA RNA-binding protein pno1|protein_coding|supercont3.1780:18444-19351:1|	7.96e-87	AAEL011832-RA_conserved_hypothetical_proteinprotein_codingsupercont1.619:138404-168240:1	1.12056	1.31364e-10	2.55201e-06	5.07359e-09	82.423	0	1936	58.6847	0	2916	91.3285	0	2193	66.7917	0	2961
CPIJ002841-RA leucine aminopeptidase |protein_coding|supercont3.37:38654-41977:1|	0	AAEL000424-RA_leucine_aminopeptidaseprotein_codingsupercont1.8:1778268-1854492:1	1.12031	1.70204e-07	0.00330656	5.16649e-06	114.481	2687	2689	99.1763	4596	4928	141.261	3390	3392	98.101	4050	4349
CPIJ008103-RA 60S ribosomal protein L15|protein_coding|supercont3.184:249221-250312:1|	0	AAEL012736-RE_ribosomal_protein_L15protein_codingsupercont1.733:257136-258939:1	1.11999	0	0	0	3131.44	73553	73553	2521.97	124870	125315	3812.47	91546	91546	2519.27	111415	111684
CPIJ008838-RA aldo-keto reductase, putative|protein_coding|supercont3.219:144801-150893:-1|	1.39e-148	AAEL007275-RA_aldo-keto_reductaseprotein_codingsupercont1.246:1459863-1463840:-1	1.11941	0.000223208	1	0.00451223	22.5216	529	529	19.2999	870	959	23.9878	576	576	22.8278	894	1012
CPIJ015114-RA conserved hypothetical protein|protein_coding|supercont3.614:5312-6054:-1|	1.75e-94	AAEL000269-RA_conserved_hypothetical_proteinprotein_codingsupercont1.5:3665815-3668702:1	1.11938	0	0	0	947.779	22262	22262	736.074	35955	36575	1076.58	25850	25851	808.29	35263	35833
CPIJ002413-RA anopheles stephensi ubiquitin|protein_coding|supercont3.32:428744-429589:-1|	2.23e-162	AAEL006511-RA_ubiquitinprotein_codingsupercont1.209:1409933-1410803:1	1.11888	0	0	0	2342.2	54353	55015	1479.9	70277	73535	2640.82	62487	63412	1635.66	69232	72512
CPIJ010787-RA odorant binding protein OBP51|protein_coding|supercont3.315:189941-190471:-1|			1.11787	2.6795e-06	0.0520547	7.17007e-05	37.3373	877	877	11.8939	546	591	40.1462	964	964	14.8877	629	660
CPIJ006792-RA spaetzle 1B|protein_coding|supercont3.132:493731-497812:-1|	1.29e-10	AAEL013434-RB_Sp?tzle_1A_(Spz1A)protein_codingsupercont1.845:194539-225256:1	1.11764	3.81806e-10	7.41734e-06	1.44306e-08	77.229	1814	1814	71.1219	3357	3534	84.6652	2033	2033	81.1381	3382	3597
CPIJ010594-RA hypothetical protein|protein_coding|supercont3.268:443345-444604:1|			1.11757	1.18555e-08	0.000230316	3.92362e-07	93.1516	2188	2188	90.9049	3235	4517	108.903	2615	2615	96.7927	3220	4291
CPIJ015987-RA 40S ribosomal protein S10 |protein_coding|supercont3.705:215991-230176:1|	2.55e-40	AAEL002047-RA_40S_ribosomal_protein_S10protein_codingsupercont1.48:1339383-1340375:1	1.11679	0	0	0	401.94	9419	9441	233.109	10832	11583	466.096	11174	11192	243.121	10076	10778
CPIJ010827-RA 60S ribosomal protein L14|protein_coding|supercont3.309:92858-97873:-1|	5.2e-177	AAEL011447-RB_60S_ribosomal_protein_L14protein_codingsupercont1.581:154256-162761:-1	1.11661	0	0	0	3048.5	71605	71605	2498.28	112506	124138	3471.44	83357	83357	2722.13	109555	120677
CPIJ018130-RA proteasome regulatory subunits |protein_coding|supercont3.1105:82117-86383:1|	0	AAEL014325-RA_proteasome_regulatory_subunitsprotein_codingsupercont1.1071:199305-218800:1	1.1165	0.000576172	1	0.0106806	98.9842	2325	2325	81.6474	3713	4057	128.185	3078	3078	73.4912	2971	3258
CPIJ002271-RA conserved hypothetical protein|protein_coding|supercont3.30:1158416-1161221:-1|	0	AAEL012175-RA_ATP_synthase_alpha_subunit_mitochondrialprotein_codingsupercont1.662:86795-99335:-1	1.11555	0	0	0	1484.25	34863	34863	1267.96	61248	63004	1900.78	45642	45642	1169.45	50362	51844
CPIJ015671-RA glyoxylate reductase/hydroxypyruvate reductase|protein_coding|supercont3.644:223683-224780:1|	1.51e-179	AAEL004532-RA_glyoxylate/hydroxypyruvate_reductaseprotein_codingsupercont1.122:1784324-1785904:-1	1.11545	0.000811417	1	0.014691	39.5085	928	928	34.0315	1638	1691	46.9761	1128	1128	35.0538	1481	1554
CPIJ007532-RA 40S ribosomal protein S10 |protein_coding|supercont3.178:22350-25666:-1|	1.83e-35	AAEL002047-RA_40S_ribosomal_protein_S10protein_codingsupercont1.48:1339383-1340375:1	1.11435	2.84883e-13	5.53443e-09	1.28409e-11	161.866	3792	3802	86.6384	4092	4305	186.738	4474	4484	90.1835	3790	3998
CPIJ011359-RA thymidylate synthase|protein_coding|supercont3.323:133662-134990:-1|	6.97e-152	AAEL013305-RA_bifunctional_dihydrofolate_reductase-thymidylate_synthaseprotein_codingsupercont1.820:407295-422960:-1	1.11079	8.22953e-05	1	0.00179433	35.0383	823	823	29.2216	1250	1452	38.3555	921	921	33.0237	1286	1464
CPIJ004888-RA conserved hypothetical protein|protein_coding|supercont3.80:76465-83938:-1|	0	AAEL001759-RA_40S_ribosomal_protein_S9protein_codingsupercont1.42:2191433-2195876:1	1.10872	0	0	0	3145.95	67089	73894	2447.11	104200	121595	3771.41	81260	90560	2429.74	92136	107715
CPIJ003382-RA protein SERAC1|protein_coding|supercont3.44:905689-907344:-1|	0	AAEL004119-RA_ribonuclease_p/mrp_subunitprotein_codingsupercont1.107:2346173-2377504:1	1.1086	0.000148016	1	0.00308201	37.9333	891	891	33.8503	1592	1682	42.2701	1015	1015	37.3095	1574	1654
CPIJ013343-RA ribosomal protein L11|protein_coding|supercont3.444:215623-217482:1|	0	AAEL012944-RB_60S_ribosomal_protein_L11protein_codingsupercont1.766:387868-405676:1	1.10845	0	0	0	3453.97	81129	81129	2481.32	122358	123295	3916.92	94054	94054	2662.08	117218	118015
CPIJ011377-RA conserved hypothetical protein|protein_coding|supercont3.325:142431-144492:1|	0	AAEL011928-RA_conserved_hypothetical_proteinprotein_codingsupercont1.631:345196-369564:1	1.10757	0.000810157	1	0.0146868	42.9996	1010	1010	41.679	1933	2071	50.4326	1211	1211	43.3548	1809	1922
CPIJ015853-RA RNA-binding protein pno1|protein_coding|supercont3.679:8474-9381:1|	7.96e-87	AAEL011832-RA_conserved_hypothetical_proteinprotein_codingsupercont1.619:138404-168240:1	1.10749	1.15757e-07	0.0022488	3.55261e-06	83.317	0	1957	62.0254	0	3082	93.9938	0	2257	66.9722	0	2969
CPIJ017705-RA 2-hydroxyphytanoyl-coa lyase|protein_coding|supercont3.1033:84415-89171:1|	0	AAEL014707-RA_2-hydroxyphytanoyl-coa_lyaseprotein_codingsupercont1.1229:163826-166620:-1	1.10621	0.000966871	1	0.0172642	31.9304	641	750	31.4756	1182	1564	35.8984	733	862	34.2418	1157	1518
CPIJ001362-RA amidase |protein_coding|supercont3.18:1666306-1687106:1|	0	AAEL006181-RA_amidaseprotein_codingsupercont1.193:1286978-1305528:1	1.10517	2.33835e-05	0.454271	0.0005513	75.1003	1764	1764	71.0012	3335	3528	88.2467	2119	2119	73.2205	3086	3246
CPIJ002825-RA predicted protein|protein_coding|supercont3.46:1243460-1253081:-1|	2.18e-11	AAEL000032-RC_40S_ribosomal_protein_S6_protein_codingsupercont1.1:4249096-4260105:1	1.10361	0	0	0	560.315	13048	13161	556.82	24503	27668	688.732	16441	16538	544.146	21353	24123
CPIJ014540-RA ribosomal protein L19|protein_coding|supercont3.563:269976-271851:1|	0	AAEL012733-RA_60S_ribosomal_protein_L19protein_codingsupercont1.732:425497-432514:-1	1.1018	0	0	0	3692.09	86722	86722	2790.84	138271	138675	4194.4	100717	100717	2948.49	130342	130712
CPIJ006472-RA myo-inositol-1 phosphate synthase |protein_coding|supercont3.129:580000-588821:-1|	0	AAEL002834-RB_myo-inositol-1_phosphate_synthaseprotein_codingsupercont1.69:308679-333486:1	1.10137	1.33882e-08	0.000260093	4.4009e-07	116.78	2622	2743	113.988	4937	5664	132.849	2951	3190	121.312	4699	5378
CPIJ018123-RA ferritin heavy chain-like protein |protein_coding|supercont3.1104:97786-104007:1|	1.96e-87	AAEL007385-RB_Ferritin_subunit_Precursor_(EC_1.16.3.1)(Ferritin_heavy_chain-like_protein)(AeFer(H))protein_codingsupercont1.252:572841-581989:1	1.10114	2.35424e-05	0.457358	0.000554374	33.2502	24	781	17.7704	167	883	34.2326	37	822	21.9481	141	973
CPIJ013398-RA mitochondrial processing peptidase beta subunit, putative|protein_coding|supercont3.456:95266-98616:-1|	0	AAEL005435-RB_mitochondrial_processing_peptidase_beta_subunitprotein_codingsupercont1.156:1726862-1729578:1	1.10077	2.22045e-16	4.31366e-12	1.16585e-14	527.873	12396	12399	494.211	23548	24557	650.002	15604	15608	475.076	20133	21061
CPIJ008289-RA pyruvate kinase |protein_coding|supercont3.167:479341-485431:1|	0	AAEL014913-RA_pyruvate_kinaseprotein_codingsupercont1.1334:9551-22044:1	1.09989	0	0	0	770.928	18108	18108	556.277	26187	27641	815.46	19581	19581	644.322	27170	28564
CPIJ017373-RA glutamate carboxypeptidase|protein_coding|supercont3.906:117975-123236:-1|	0	AAEL001588-RA_glutamate_carboxypeptidaseprotein_codingsupercont1.36:969623-982159:1	1.09954	4.28741e-09	8.32916e-05	1.49805e-07	115.205	2706	2706	98.9348	4787	4916	128.601	3088	3088	106.853	4612	4737
CPIJ005907-RA conserved hypothetical protein|protein_coding|supercont3.111:809596-840594:-1|			1.09714	0	0	0	3838.2	90154	90154	3721.61	174419	184924	4230.01	101570	101572	4064.12	170564	180170
CPIJ004073-RA 60S ribosomal protein L26|protein_coding|supercont3.60:340343-341366:1|	1.15e-180	AAEL005817-RA_60S_ribosomal_protein_L26protein_codingsupercont1.175:477471-478288:-1	1.097	0	0	0	2607.1	61236	61237	1903.87	94263	94602	2956.7	70994	70997	1991.84	87987	88302
CPIJ012918-RA conserved hypothetical protein|protein_coding|supercont3.430:131362-144886:1|	0	AAEL004855-RA_ADP,ATP_carrier_proteinprotein_codingsupercont1.132:1668790-1683162:1	1.09676	0	0	0	3611.41	52623	84827	3202.3	98846	159120	4449.73	73850	106848	3023.27	83436	134027
CPIJ017185-RA lysosomal aspartic protease precursor|protein_coding|supercont3.876:86472-88247:1|	0	AAEL006169-RA_Lysosomal_aspartic_protease_Precursor_(EC_3.4.23.-)protein_codingsupercont1.192:1145650-1147563:-1	1.0957	0	0	0	395.426	9288	9288	252.127	11617	12528	378.974	9100	9100	330.552	13780	14654
CPIJ012738-RA 60S ribosomal protein L35|protein_coding|supercont3.417:192008-193066:-1|	1.86e-169	AAEL005629-RA_ribosomal_protein_L35,_putativeprotein_codingsupercont1.166:1475626-1480545:-1	1.09478	0	0	0	1672.98	33640	39296	1378.93	58693	68518	1831.07	37346	43968	1510.11	56942	66946
CPIJ005347-RA 26S proteasome non-ATPase regulatory subunit 13|protein_coding|supercont3.86:595926-600882:-1|	0	AAEL014915-RA_26S_proteasome_subunitprotein_codingsupercont1.1335:11486-41647:-1	1.09444	0.00152867	1	0.0260276	50.45	1185	1185	48.4813	2272	2409	58.2203	1398	1398	50.0543	2055	2219
CPIJ008584-RA 40S ribosomal protein S3a |protein_coding|supercont3.196:650176-659323:1|	0	AAEL005901-RB_40S_ribosomal_protein_S3a_protein_codingsupercont1.179:1442321-1461884:1	1.09322	0	0	0	5873.7	137965	137965	4511.92	223887	224194	6675.18	160284	160286	4678.6	207131	207411
CPIJ016188-RA eukaryotic translation initiation factor 1A|protein_coding|supercont3.722:65922-72573:1|	8.03e-177	AAEL004378-RA_eukaryotic_translation_initiation_factor_1A_(eIF-1A)protein_codingsupercont1.116:1688593-1700751:-1	1.09259	7.95535e-10	1.54549e-05	2.92706e-08	187.836	1527	4412	142.002	1909	7056	214.682	1822	5155	145.697	1811	6459
CPIJ012920-RA F-box only protein 9|protein_coding|supercont3.430:155465-156841:-1|	0	AAEL014960-RA_conserved_hypothetical_proteinprotein_codingsupercont1.1360:6559-16619:-1	1.09253	0.000365429	1	0.00706387	56.6658	1331	1331	56.6118	2633	2813	64.0507	1538	1538	59.7088	2458	2647
CPIJ010818-RA GTP-binding protein alpha subunit, gna |protein_coding|supercont3.293:162797-193689:-1|	0	AAEL010506-RA_GTP-binding_protein_alpha_subunit,_gnaprotein_codingsupercont1.482:196924-246253:1	1.09203	0	0	0	249.568	5862	5862	138.219	6465	6868	267.739	6429	6429	155.735	6605	6904
CPIJ001270-RA 60S ribosomal protein L10a|protein_coding|supercont3.15:687551-688877:1|	0	AAEL013221-RC_60S_ribosomal_protein_L10aprotein_codingsupercont1.808:243149-244562:-1	1.09136	0	0	0	4927.88	115749	115749	3182.19	157896	158121	5305.09	127387	127387	3545.92	156893	157197
CPIJ006160-RA glutathione s-transferase |protein_coding|supercont3.109:397822-412644:-1|	0	AAEL011741-RA_glutathione_transferaseprotein_codingsupercont1.607:107190-117128:-1	1.09076	1.27132e-06	0.0246979	3.49828e-05	84.8071	1992	1992	44.899	1961	2231	93.1609	2237	2237	48.3174	1882	2142
CPIJ010326-RA 40S ribosomal protein S2 |protein_coding|supercont3.295:279619-282560:1|	0	AAEL010168-RB_40S_ribosomal_protein_S2protein_codingsupercont1.458:871856-873459:-1	1.09075	0	0	0	3290.32	66001	77285	3143.57	119585	156202	4061.89	84088	97535	2955.89	101118	131040
CPIJ015209-RA 3-hydroxyisobutyrate dehydrogenase |protein_coding|supercont3.640:72040-81822:-1|	0	AAEL013904-RA_3-hydroxyisobutyrate_dehydrogenaseprotein_codingsupercont1.957:58120-73356:-1	1.09063	0.000118974	1	0.0025123	112.565	2618	2644	88.671	3741	4406	133.057	3154	3195	86.4164	3288	3831
CPIJ010020-RA 60S ribosomal protein L7 |protein_coding|supercont3.246:189479-195558:-1|	0	AAEL012585-RB_60S_ribosomal_protein_L7protein_codingsupercont1.714:501941-513114:1	1.09056	0	0	0	4059.12	95333	95343	2909.4	144122	144566	4580.25	109964	109982	3019.36	133461	133854
CPIJ006220-RA conserved hypothetical protein|protein_coding|supercont3.118:764829-771487:-1|	5.77e-179	AAEL008734-RA_conserved_hypothetical_proteinprotein_codingsupercont1.345:1052932-1091243:-1	1.08853	9.60264e-05	1	0.00206361	59.9014	1407	1407	46.2675	2222	2299	65.7165	1578	1578	49.8513	2145	2210
CPIJ017396-RA AMP dependent ligase |protein_coding|supercont3.950:124661-150526:1|	0	AAEL008144-RA_AMP_dependent_ligaseprotein_codingsupercont1.303:29893-68933:-1	1.08721	0	0	0	127.381	2992	2992	73.6577	3459	3660	109.777	2636	2636	108.793	4626	4823
CPIJ004555-RA conserved hypothetical protein|protein_coding|supercont3.74:567797-569001:-1|			1.08583	0.00223487	1	0.0366697	22.9899	244	540	18.9779	468	943	23.2382	275	558	22.3316	469	990
CPIJ015042-RA 60S ribosomal protein L15/L27 |protein_coding|supercont3.626:186271-187878:1|	5.13e-25	AAEL005298-RA_hypothetical_proteinprotein_codingsupercont1.150:16037-16584:1	1.08278	0	0	0	4521.51	106204	106204	3073.7	152551	152730	4858.36	116660	116660	3365.57	149029	149202
CPIJ018954-RA 60S ribosomal protein L13a |protein_coding|supercont3.1364:64319-74357:-1|	1.79e-99	AAEL009825-RA_60S_ribosomal_protein_L13aprotein_codingsupercont1.430:65276-66458:-1	1.08204	0	0	0	2037.54	47857	47859	1380.42	68200	68592	2248.65	53990	53995	1449.73	63950	64269
CPIJ002236-RA hypothetical protein|protein_coding|supercont3.30:599336-603147:1|			1.08182	0	0	0	556.142	13062	13063	224.052	10988	11133	520.152	12490	12490	323.876	14212	14358
CPIJ000205-RA 60S ribosomal protein L18|protein_coding|supercont3.3:1871476-1872565:-1|	0	AAEL008481-RA_60S_ribosomal_protein_L18_protein_codingsupercont1.328:927858-928976:-1	1.08072	0	0	0	3898.96	91561	91581	2795.35	135765	138899	4320.47	103728	103744	2914.2	126225	129192
CPIJ016301-RA serine protease inhibitor A3G|protein_coding|supercont3.775:132208-134693:1|	2.51e-159	AAEL005673-RA_Serine_Protease_Inhibitor_(serpin)_likely_cleavage_at_K/F.protein_codingsupercont1.169:286950-289171:-1	1.07881	4.69568e-05	0.912231	0.00106694	93.4071	2113	2194	68.4051	3053	3399	103.239	2297	2479	71.3257	2808	3162
CPIJ008464-RA hypothetical protein|protein_coding|supercont3.192:124299-124691:1|			1.07769	0.000573637	1	0.0106438	31.0789	730	730	23.9287	861	1189	30.8593	741	741	28.422	940	1260
CPIJ005196-RA conserved hypothetical protein|protein_coding|supercont3.108:23093-33902:1|	1.18e-177	AAEL000669-RA_conserved_hypothetical_proteinprotein_codingsupercont1.13:1249369-1265149:-1	1.07656	2.63646e-06	0.0512186	7.07439e-05	165.229	2263	3881	72.4301	2046	3599	186.988	2515	4490	68.867	1709	3053
CPIJ000162-RA 60S ribosomal protein L8|protein_coding|supercont3.3:620705-622117:1|	0	AAEL000987-RA_60S_ribosomal_protein_L8protein_codingsupercont1.20:817898-820109:-1	1.07613	0	0	0	4352.62	102237	102237	3416.31	168742	169754	5007.66	120244	120245	3352.71	147709	148632
CPIJ011325-RA RL23 |protein_coding|supercont3.310:461453-462434:1|	8.39e-168	AAEL015006-RA_60S_ribosomal_protein_L23_(L17A)(AeRpL17A)protein_codingsupercont1.1393:71514-72499:1	1.075	0	0	0	3171.54	74495	74495	2127.22	105454	105700	3460.61	83097	83097	2235.55	98890	99106
CPIJ009365-RA protoheme IX farnesyltransferase, mitochondrial precursor|protein_coding|supercont3.224:370721-372436:1|	0	AAEL001479-RA_protoheme_ix_farnesyltransferaseprotein_codingsupercont1.34:2322850-2347396:-1	1.0742	2.24579e-06	0.0436289	6.05957e-05	186.729	4386	4386	150.455	7339	7476	210.393	5052	5052	151.81	6609	6730
CPIJ004482-RA 40s ribosomal protein s19|protein_coding|supercont3.67:689280-690189:1|	1.71e-163	AAEL010756-RB_40S_ribosomal_protein_S19protein_codingsupercont1.506:144613-146113:-1	1.07351	0	0	0	3017.85	70885	70885	2070.47	102653	102880	3309.48	79468	79468	2152.9	95225	95442
CPIJ004532-RA 40S ribosomal protein S17|protein_coding|supercont3.73:1042593-1044205:1|	6.26e-149	AAEL004175-RA_40S_ribosomal_protein_S17protein_codingsupercont1.109:314551-321576:-1	1.07309	0	0	0	2591.6	60873	60873	1678.15	83216	83386	2814.32	67577	67578	1767.51	78188	78357
CPIJ006480-RA 40S ribosomal protein S26|protein_coding|supercont3.129:630111-631242:1|	2.35e-136	AAEL002832-RA_40S_ribosomal_protein_S26protein_codingsupercont1.69:178465-180889:-1	1.07226	0	0	0	3488.12	55832	81931	2260.51	72348	112323	3807.98	64729	91438	2356.03	68563	104447
CPIJ016408-RA 40S ribosomal protein S30 |protein_coding|supercont3.752:38027-43537:1|	2.38e-123	AAEL009653-RA_40S_ribosomal_protein_S30protein_codingsupercont1.415:1026155-1044185:1	1.07173	0	0	0	2620.93	50251	61562	1960.76	77447	97429	2964.78	56705	71191	1945.58	69024	86251
CPIJ015556-RA 40S ribosomal protein S28|protein_coding|supercont3.680:102262-102637:-1|	2.7e-76	AAEL006860-RA_ribosomal_protein_S28,_putativeprotein_codingsupercont1.224:1609266-1610000:1	1.07148	0	0	0	1229.02	14100	28868	1002.59	18489	49818	1382.67	14559	33201	1008.46	15961	44707
CPIJ008588-RA mRNA turnover protein 4|protein_coding|supercont3.202:130248-131227:-1|	2.09e-177	AAEL006887-RA_mRNA_turnover_protein_4_mrt4protein_codingsupercont1.225:288584-289693:1	1.07104	0.00146495	1	0.0250524	70.4597	1655	1655	61.7235	2785	3067	77.1274	1852	1852	64.4458	2642	2857
CPIJ008702-RA conserved hypothetical protein|protein_coding|supercont3.198:639271-649251:1|	6.22e-126	AAEL004873-RA_conserved_hypothetical_proteinprotein_codingsupercont1.133:1055927-1072566:-1	1.07028	4.49962e-05	0.874142	0.00102478	71.0984	1670	1670	59.3287	2918	2948	73.5459	1766	1766	66.0473	2885	2928
CPIJ016125-RA conserved hypothetical protein|protein_coding|supercont3.739:79403-80238:-1|	3.17e-136	AAEL008753-RA_conserved_hypothetical_proteinprotein_codingsupercont1.347:78748-81353:-1	1.06915	2.1648e-08	0.000420556	6.92843e-07	45.5115	1069	1069	15.295	686	760	41.1457	988	988	23.8655	998	1058
CPIJ006247-RA midline fasciclin|protein_coding|supercont3.110:285176-289996:1|	0	AAEL008657-RA_midline_fasciclinprotein_codingsupercont1.339:1274671-1285810:-1	1.06909	0	0	0	278.944	6552	6552	180.119	8322	8950	285.105	6846	6846	205.676	8503	9118
CPIJ001220-RA 60S ribosomal protein L32 |protein_coding|supercont3.14:1707903-1709050:-1|	4.5e-171	AAEL003396-RA_60S_ribosomal_protein_L32protein_codingsupercont1.85:544961-546858:1	1.06886	0	0	0	2543.19	59711	59736	1753.29	86431	87120	2716.91	65206	65239	1875.42	82569	83141
CPIJ002118-RA iron-responsive element-binding protein 1|protein_coding|supercont3.21:989424-992911:-1|	0	AAEL008216-RA_aconitaseprotein_codingsupercont1.306:876033-885043:-1	1.0687	0.000157769	1	0.00326944	139.898	3286	3286	117.249	5452	5826	156.545	3759	3759	118.267	4912	5243
CPIJ009064-RA abhydrolase domain-containing protein 4|protein_coding|supercont3.211:558228-560204:-1|	0	AAEL008664-RA_conserved_hypothetical_proteinprotein_codingsupercont1.340:1220363-1245130:1	1.06684	3.15203e-05	0.612345	0.000724668	36.9115	867	867	26.3437	1225	1309	33.941	815	815	33.5425	1416	1487
CPIJ003538-RA conserved hypothetical protein|protein_coding|supercont3.48:1076968-1081938:1|	2.24e-114	AAEL006962-RB_hypothetical_proteinprotein_codingsupercont1.230:609955-615820:-1	1.0663	5.94555e-10	1.15504e-05	2.21272e-08	115.758	2719	2719	87.6647	3568	4356	112.651	2705	2705	104.259	3932	4622
CPIJ007775-RA apolipophorin-III, putative |protein_coding|supercont3.162:567002-567758:1|	2.05e-49	AAEL008789-RA_apolipophorin-III,_putativeprotein_codingsupercont1.349:808417-809581:1	1.06627	0	0	0	345.444	6960	8114	141.399	5659	7026	313.882	6549	7537	205.225	7474	9098
CPIJ015624-RA 60S ribosomal protein L17 |protein_coding|supercont3.652:232721-238393:-1|	0	AAEL011471-RB_60S_ribosomal_protein_L17_protein_codingsupercont1.583:355902-369878:-1	1.06612	0	0	0	5821.29	136732	136734	4132.42	205157	205337	6532.34	156856	156856	4079.53	180679	180853
CPIJ007477-RA conserved hypothetical protein|protein_coding|supercont3.141:242706-247158:-1|	0	AAEL000459-RA_conserved_hypothetical_proteinprotein_codingsupercont1.8:493096-497624:1	1.06585	5.37441e-05	1	0.00120148	165.059	3877	3877	123.95	5837	6159	183.615	4409	4409	124.425	5249	5516
CPIJ007044-RA catalase|protein_coding|supercont3.139:250907-268562:1|	0	AAEL013407-RB_catalaseprotein_codingsupercont1.839:151306-179685:-1	1.06536	1.11022e-15	2.15683e-11	5.7059e-14	249.525	5861	5861	196.038	8986	9741	250.831	6023	6023	223.857	9205	9924
CPIJ012775-RA 60S ribosomal protein L17 |protein_coding|supercont3.445:264816-269541:1|	4.53e-160	AAEL014292-RA_40S_ribosomal_protein_S24protein_codingsupercont1.1059:149067-149948:-1	1.06473	9.95515e-12	1.93399e-07	4.08877e-10	335.823	317	7888	163.637	96	8131	365.814	343	8784	165.976	97	7358
CPIJ001316-RA conserved hypothetical protein|protein_coding|supercont3.18:95713-101661:1|	0	AAEL005931-RA_6-phosphogluconate_dehydrogenaseprotein_codingsupercont1.180:866603-879733:-1	1.06237	0.00134509	1	0.0231249	149.009	3468	3500	132.383	5911	6578	167.456	3982	4021	131.486	5267	5829
CPIJ003399-RA peroxiredoxins, prx-1, prx-2, prx-3 |protein_coding|supercont3.44:1000412-1002682:1|	1.89e-159	AAEL004112-RA_Thioredoxin_Peroxidase.protein_codingsupercont1.107:2094566-2095144:-1	1.06182	2.05213e-06	0.0398667	5.5602e-05	489.514	11325	11498	341.663	16186	16977	563.171	13268	13523	319.387	13444	14159
CPIJ012970-RA eukaryotic translation initiation factor 3 subunit 5|protein_coding|supercont3.476:67859-69148:1|	0	AAEL009101-RA_Eukaryotic_translation_initiation_factor_3_subunit_F_(eIF3f)(Eukaryotic_translation_initiation_factor_3_subunit_5)protein_codingsupercont1.369:464968-467060:1	1.06136	1.39097e-05	0.270223	0.000336098	429.868	10097	10097	349.069	16964	17345	494.331	11870	11870	332.402	14383	14736
CPIJ008982-RA 40S ribosomal protein S24|protein_coding|supercont3.212:298089-298979:1|	1.23e-165	AAEL014292-RA_40S_ribosomal_protein_S24protein_codingsupercont1.1059:149067-149948:-1	1.06102	0	0	0	2542.68	10232	59724	1770.6	14985	87980	2782.08	11961	66804	1794.4	13532	79549
CPIJ006671-RA 40S ribosomal protein S8 |protein_coding|supercont3.127:255466-263929:-1|	1.13e-160	AAEL009151-RB_40S_ribosomal_protein_S8protein_codingsupercont1.373:398464-416632:-1	1.06058	0	0	0	2392.74	56202	56202	1738.74	85658	86397	2680.55	64366	64366	1701.22	74703	75418
CPIJ010794-RA nmda receptor glutamate-binding chain |protein_coding|supercont3.281:7544-21031:-1|	2.05e-57	AAEL011221-RA_nmda_receptor_glutamate-binding_chainprotein_codingsupercont1.554:36528-37668:-1	1.05976	0.000157803	1	0.00326944	69.2251	1626	1626	61.0795	2724	3035	69.6312	1672	1672	68.4609	2772	3035
CPIJ010918-RA acidic ribosomal protein P1, putative |protein_coding|supercont3.287:30681-31744:-1|	2.97e-155	AAEL003530-RA_acidic_ribosomal_protein_P1,_putativeprotein_codingsupercont1.89:2593397-2594788:-1	1.05844	0	0	0	4238.31	99552	99552	2887.1	142989	143458	4554.72	109369	109369	2987.13	131963	132425
CPIJ007198-RA aldehyde dehydrogenase, mitochondrial precursor|protein_coding|supercont3.163:667720-670079:-1|	0	AAEL009029-RA_aldehyde_dehydrogenaseprotein_codingsupercont1.363:720199-733814:-1	1.05475	0.000532777	1	0.00995216	140.621	3303	3303	111.312	5202	5531	151.881	3647	3647	113.846	4740	5047
CPIJ002604-RA imaginal disc growth factor |protein_coding|supercont3.42:852654-857043:-1|	0	AAEL002023-RA_imaginal_disc_growth_factorprotein_codingsupercont1.47:1697347-1721789:-1	1.05343	0	0	0	405.346	9519	9521	274.365	13143	13633	397.298	9540	9540	318.733	13653	14130
CPIJ012307-RA galactose-specific C-type lectin, putative |protein_coding|supercont3.385:288517-289114:-1|			1.05111	4.60469e-07	0.00894553	1.33515e-05	80.5497	1892	1892	56.4709	2745	2806	74.7952	1796	1796	69.2279	3005	3069
CPIJ013966-RA ribosomal protein S25, putative |protein_coding|supercont3.550:55786-56893:1|	2.29e-155	AAEL010573-RB_ribosomal_protein_S25,_putativeprotein_codingsupercont1.488:748569-754990:1	1.04913	0	0	0	4737.11	111268	111268	3249.17	161194	161449	5107.02	122631	122631	3271.62	144796	145037
CPIJ009571-RA fructose-bisphosphate aldolase |protein_coding|supercont3.240:190651-229714:-1|	0	AAEL005766-RA_fructose-bisphosphate_aldolaseprotein_codingsupercont1.174:149408-213209:-1	1.04898	0	0	0	770.204	18091	18091	653.42	29801	32468	798.135	19165	19165	695.211	28666	30820
CPIJ017658-RA conserved hypothetical protein|protein_coding|supercont3.1036:11446-25662:1|			1.04886	0.00267209	1	0.0428306	25.8849	608	608	14.3693	563	714	23.9045	573	574	18.3164	648	812
CPIJ013899-RA 40S ribosomal protein SA|protein_coding|supercont3.613:105499-111098:1|	0	AAEL013694-RA_40S_ribosomal_protein_SA_protein_codingsupercont1.896:279618-282706:1	1.04836	1.33227e-15	2.5882e-11	6.82901e-14	4539.01	106599	106615	3960.91	194116	196815	5202.85	124920	124932	3708.17	162260	164390
CPIJ014133-RA saposin|protein_coding|supercont3.545:130173-138797:1|	0	AAEL003046-RA_saposinprotein_codingsupercont1.75:2539549-2582564:-1	1.04774	0	0	0	705.321	16498	16567	579.964	26593	28818	713.511	17070	17133	633.134	26237	28068
CPIJ011289-RA 40S ribosomal protein S14 |protein_coding|supercont3.380:360453-366494:1|	2.39e-23	AAEL005266-RB_40S_ribosomal_protein_S14_protein_codingsupercont1.148:1971280-1977226:-1	1.04762	1.31544e-07	0.00255551	4.01178e-06	234.114	107	5499	124.312	557	6177	244.167	53	5863	131.328	579	5822
CPIJ005762-RA zinc finger protein 593|protein_coding|supercont3.100:185153-185836:1|	2.62e-111	AAEL003769-RB_methionine_aminopeptidaseprotein_codingsupercont1.96:2129667-2149785:1	1.04734	0.000130396	1	0.00273269	176.298	4141	4141	155.265	7259	7715	184.781	4437	4437	162.479	6840	7203
CPIJ004070-RA ferritin heavy chain-like protein |protein_coding|supercont3.60:320632-323054:1|	1.58e-122	AAEL007385-RB_Ferritin_subunit_Precursor_(EC_1.16.3.1)(Ferritin_heavy_chain-like_protein)(AeFer(H))protein_codingsupercont1.252:572841-581989:1	1.04451	0	0	0	642.525	13260	15092	410.169	16252	20381	580.912	11763	13949	518.634	18494	22992
CPIJ014551-RA D7 protein precursor|protein_coding|supercont3.618:185253-186507:-1|			1.04327	2.11564e-09	4.11005e-05	7.58311e-08	82.7636	1935	1944	41.679	1771	2071	72.713	1738	1746	57.1147	2258	2532
CPIJ000232-RA glycerol-3-phosphate dehydrogenase |protein_coding|supercont3.3:2572344-2594092:-1|	0	AAEL001593-RC_glycerol-3-phosphate_dehydrogenaseprotein_codingsupercont1.36:2656953-2707057:1	1.04284	1.52226e-07	0.00295729	4.62799e-06	152.202	3575	3575	121.274	5331	6026	146.217	3511	3511	138.975	5550	6161
CPIJ000298-RA cytochrome P450|protein_coding|supercont3.2:1605942-1607758:1|	2.05e-167	AAEL007473-RA_cytochrome_P450protein_codingsupercont1.257:1300744-1325908:1	1.0415	0	0	0	491.473	11544	11544	292.397	14248	14529	466.429	11200	11200	349.974	15242	15515
CPIJ001456-RA pyruvate dehydrogenase E1 component subunit alpha|protein_coding|supercont3.16:1541958-1544317:1|	0	AAEL013613-RA_pyruvate_dehydrogenaseprotein_codingsupercont1.886:440196-443432:-1	1.04055	0.00251354	1	0.0406244	65.2232	1532	1532	35.5207	1569	1765	65.4666	1572	1572	39.3622	1565	1745
CPIJ015286-RA 60S ribosomal protein L12 |protein_coding|supercont3.633:175564-176538:-1|	8.34e-175	AAEL014562-RA_60S_ribosomal_protein_L12protein_codingsupercont1.1168:175933-183158:1	1.03985	0	0	0	3271.42	76841	76841	2042.95	101339	101513	3366.24	80831	80831	2159.91	95609	95753
CPIJ003531-RA vitellogenin, putative |protein_coding|supercont3.48:986554-989954:-1|	0	AAEL006966-RE_vitellogenin,_putativeprotein_codingsupercont1.230:460996-482769:-1	1.03684	0.00106409	1	0.0187928	35.2086	827	827	21.1514	966	1051	31.5256	757	757	26.9107	1071	1193
CPIJ003589-RA conserved hypothetical protein|protein_coding|supercont3.50:594908-598148:1|	0	AAEL003877-RA_ubiquitinprotein_codingsupercont1.99:661807-664815:1	1.03659	0	0	0	938.796	21578	22051	697.816	33958	34674	852.774	19953	20477	843.728	36685	37404
CPIJ009411-RA 60S ribosomal protein L37 |protein_coding|supercont3.234:236457-241292:-1|	1.02e-140	AAEL017198-RA_hypothetical_proteinprotein_codingsupercont1.106:1015954-1023740:1	1.03351	0	0	0	2998.05	70420	70420	1920.55	94961	95431	2982.06	71606	71606	2101.38	92719	93158
CPIJ006623-RA 40S ribosomal protein S11 |protein_coding|supercont3.122:507397-519651:-1|	4.63e-177	AAEL002372-RB_40S_ribosomal_protein_S11protein_codingsupercont1.55:861608-869443:1	1.03283	0	0	0	3916.63	91996	91996	2563.77	126935	127392	4054.06	97347	97347	2639.1	116559	116996
CPIJ014165-RA 40S ribosomal protein S13P|protein_coding|supercont3.503:59428-60624:-1|	0	AAEL009747-RA_40S_ribosomal_protein_S18protein_codingsupercont1.424:279516-295427:-1	1.02956	0	0	0	3326.25	78129	78129	2038.61	101177	101297	3357.54	80622	80622	2165.91	95899	96019
CPIJ019221-RA hypothetical protein|protein_coding|supercont3.1487:58433-58704:1|			1.02786	0.000349752	1	0.00677431	184.685	4338	4338	93.7023	4202	4656	188.154	4518	4518	97.9883	3935	4344
CPIJ005878-RA 60S ribosomal protein L27|protein_coding|supercont3.111:451886-453242:1|	0	AAEL014838-RA_60S_ribosomal_protein_L27eprotein_codingsupercont1.1288:1948-8148:-1	1.02758	0	0	0	2941.04	69081	69081	1785.96	88527	88743	2946.08	70742	70742	1911.31	84518	84732
CPIJ009651-RA 60S ribosomal protein L44 L41, putative |protein_coding|supercont3.245:227813-234649:1|	4.18e-145	AAEL003942-RA_60S_ribosomal_protein_L44_L41,_putativeprotein_codingsupercont1.101:980407-987978:-1	1.02662	0	0	0	2354.63	55307	55307	1414.47	69997	70284	2367.13	56840	56840	1502.31	66291	66600
CPIJ010692-RA 60S ribosomal protein L31|protein_coding|supercont3.280:247078-252047:1|	2.97e-160	AAEL006698-RA_60S_ribosomal_protein_L31_protein_codingsupercont1.217:412280-419056:1	1.02446	0	0	0	2918.78	68558	68558	2100.31	104133	104363	2975.28	71443	71443	2166.57	95852	96048
CPIJ001180-RA 40S ribosomal protein S15|protein_coding|supercont3.14:1210379-1210998:1|	4e-159	AAEL011656-RA_40S_ribosomal_protein_S15protein_codingsupercont1.599:250592-251228:1	1.02292	0	0	0	3611.03	84818	84818	2451.13	121241	121795	3697.99	88797	88797	2503.14	110453	110969
CPIJ012570-RA actin-5|protein_coding|supercont3.396:17159-18289:-1|	0	AAEL005961-RA_actinprotein_codingsupercont1.182:1446599-1449949:-1	1.02112	0	0	0	244.459	3980	5742	67.8214	2203	3370	220.055	3399	5284	98.8229	2763	4381
CPIJ016928-RA 15.4 kda salivary peptide|protein_coding|supercont3.836:113955-114479:1|			1.01835	1.92277e-11	3.73537e-07	7.74973e-10	161.781	3800	3800	57.618	2631	2863	143.843	3454	3454	79.5816	3310	3528
CPIJ003099-RA ribosomal protein S27a|protein_coding|supercont3.39:291694-292368:1|	0	AAEL013536-RA_ubiquitin_(ribosomal_protein_L40)protein_codingsupercont1.864:273878-285729:-1	1.01787	0	0	0	3205.3	75020	75288	2117.56	101764	105220	3275.12	78158	78643	2142.84	91588	94996
CPIJ001218-RA 40S ribosomal protein S23|protein_coding|supercont3.14:1699948-1700578:-1|	0	AAEL012686-RA_ribosomal_protein_S12,_putativeprotein_codingsupercont1.725:220751-221612:-1	1.01691	1.77636e-15	3.45093e-11	9.08139e-14	4280.76	100549	100549	2919.76	144564	145081	4423.5	106218	106218	2898.8	128067	128509
CPIJ006342-RA conserved hypothetical protein|protein_coding|supercont3.116:547280-548531:1|	1.12e-67	AAEL005394-RA_conserved_hypothetical_proteinprotein_codingsupercont1.154:1219191-1220474:-1	1.01433	2.32903e-08	0.000452461	7.42957e-07	170.04	3994	3994	168.064	7944	8351	221.096	5309	5309	121.854	5077	5402
CPIJ013879-RA DNA polymerase theta, putative|protein_coding|supercont3.499:186885-198548:1|	0	AAEL005888-RA_DNA_polymerase_thetaprotein_codingsupercont1.178:848040-940743:-1	1.00831	0.000361998	1	0.00700452	140.153	3292	3292	58.6645	2596	2915	133.182	3198	3198	67.288	2668	2983
CPIJ013408-RA short wavelength sensitive opsin|protein_coding|supercont3.452:5394-6590:-1|	0	AAEL003035-RA_short_wavelength_sensitive_opsinprotein_codingsupercont1.75:1344859-1358612:1	1.00557	8.09074e-08	0.00157179	2.51486e-06	186.048	4326	4370	45.2009	2109	2246	173.662	4110	4170	58.8742	2465	2610
CPIJ002453-RA 60S ribosomal protein L9|protein_coding|supercont3.32:1066765-1067912:1|	0	AAEL007699-RB_60S_ribosomal_protein_L9protein_codingsupercont1.275:868951-879990:1	1.00387	1.14166e-11	2.21791e-07	4.65948e-10	4891.1	114884	114885	3178.89	157651	157957	4898.84	117632	117632	3202.35	141693	141966
CPIJ000574-RA cathepsin L precursor|protein_coding|supercont3.7:330583-331770:1|	0	AAEL009637-RA_cathepsin_bprotein_codingsupercont1.414:303346-320040:1	1.0021	1.15982e-10	2.25318e-06	4.49736e-09	285.969	6536	6717	169.815	7828	8438	246.416	5705	5917	210.323	8716	9324
CPIJ011548-RA protease m1 zinc metalloprotease|protein_coding|supercont3.340:391661-394655:-1|	0	AAEL012110-RA_protease_m1_zinc_metalloproteaseprotein_codingsupercont1.656:425499-432009:-1	1.00014	2.28706e-14	4.44307e-10	1.08368e-12	426.675	10022	10022	173.88	8275	8640	382.264	9179	9179	218.376	9423	9681
CPIJ008199-RA conserved hypothetical protein|protein_coding|supercont3.168:354774-356458:-1|	2.94e-138	AAEL014943-RA_conserved_hypothetical_proteinprotein_codingsupercont1.1350:33133-43977:1	-1.00024	8.4231e-08	0.00163636	2.61399e-06	397.555	9338	9338	364.103	17167	18092	458.558	11011	11011	302.92	12636	13429
CPIJ006209-RA ATP synthase beta subunit |protein_coding|supercont3.118:643705-647586:1|	0	AAEL002827-RA_ATP_synthase_beta_subunitprotein_codingsupercont1.69:132740-149924:-1	-1.00564	7.01494e-06	0.136279	0.00017776	1610.1	37819	37819	1239.46	58458	61588	1706.26	40971	40971	1127.34	47190	49977
CPIJ002629-RA sensory appendage protein, putative|protein_coding|supercont3.42:1079412-1079789:1|	3.77e-106	AAEL001964-RA_protein_serine/threonine_kinase,_putativeprotein_codingsupercont1.47:2439887-2448554:1	-1.00935	0.000529985	1	0.00990954	148.072	3470	3478	87.0207	4156	4324	129.018	3090	3098	103.898	4458	4606
CPIJ012336-RA protein disulfide-isomerase tigA precursor|protein_coding|supercont3.375:307687-309984:1|	0	AAEL002501-RA_protein_disulfide_isomeraseprotein_codingsupercont1.59:950519-959739:-1	-1.01139	3.16963e-05	0.615764	0.000727854	252.42	5929	5929	227.091	10578	11284	278.9	6697	6697	195.21	8032	8654
CPIJ013056-RA long wavelength sensitive opsin|protein_coding|supercont3.447:159865-164279:-1|	0	AAEL005625-RA_long_wavelength_sensitive_opsinprotein_codingsupercont1.165:1782454-1783587:-1	-1.01254	9.97067e-06	0.1937	0.000246438	200.097	4673	4700	84.5454	3432	4201	176.16	4208	4230	104.958	3981	4653
CPIJ015368-RA serine protease SP24D precursor|protein_coding|supercont3.664:211284-212122:1|	5.5e-13	AAEL008781-RA_serine-type_enodpeptidase,protein_codingsupercont1.348:1272977-1274192:1	-1.0143	3.90474e-83	7.58575e-79	3.7185e-81	13129.9	308402	308402	11766.2	583350	584655	13694.1	328827	328827	10850.8	479235	481037
CPIJ003441-RA electron transfer flavoprotein subunit alpha, mitochondrial precursor|protein_coding|supercont3.49:1099143-1102428:-1|	0	AAEL013739-RA_electron_transport_oxidoreductaseprotein_codingsupercont1.906:208954-227739:-1	-1.01528	0.00279177	1	0.044492	215.977	5073	5073	182.635	8308	9075	229.591	5513	5513	163.021	6498	7227
CPIJ004201-RA mevalonate kinase |protein_coding|supercont3.71:469515-473622:-1|	2.52e-152	AAEL006435-RA_mevalonate_kinaseprotein_codingsupercont1.205:1270878-1272820:1	-1.01584	0.00193288	1	0.0323275	39.5511	905	929	34.6755	1593	1723	47.8506	1118	1149	25.2189	1025	1118
CPIJ009519-RA conserved hypothetical protein|protein_coding|supercont3.238:403398-403955:-1|	9.81e-69	AAEL007824-RA_ribosomal_protein_S29,_putativeprotein_codingsupercont1.284:215393-216008:1	-1.01861	0.000145763	1	0.0030416	1802.15	42330	42330	1042.3	51675	51791	1689.01	40557	40557	1103.47	48793	48919
CPIJ005741-RA calmodulin-binding protein trpl|protein_coding|supercont3.98:460315-465387:1|	0	AAEL005586-RA_transient_receptor_potential_channel_4,protein_codingsupercont1.163:1087503-1099065:1	-1.01888	0	0	0	599.61	14084	14084	175.873	7426	8739	525.232	12612	12612	235.88	9163	10457
CPIJ011413-RA peroxiredoxin-4|protein_coding|supercont3.327:12067-12879:-1|	0	AAEL014548-RA_Thioredoxin_Peroxidase.protein_codingsupercont1.1159:109828-128887:1	-1.0208	0.000799085	1	0.0145083	94.3863	2217	2217	76.1733	3663	3785	105.571	2535	2535	61.5133	2623	2727
CPIJ015086-RA ATP synthase subunit d |protein_coding|supercont3.646:53060-80128:-1|	0	AAEL009808-RA_ATP_synthase_subunit_dprotein_codingsupercont1.430:432423-461175:1	-1.02134	5.19438e-05	1	0.00116795	120.271	1660	2825	117.007	2918	5814	134.265	1729	3224	98.0559	2206	4347
CPIJ019322-RA protein SET|protein_coding|supercont3.1565:14143-15095:-1|	0	AAEL010809-RA_setprotein_codingsupercont1.510:162126-163952:-1	-1.02267	0.000390329	1	0.00751528	105.072	2468	2468	92.7161	4184	4607	116.191	2790	2790	77.2131	3045	3423
CPIJ005906-RA conserved hypothetical protein|protein_coding|supercont3.111:807052-808550:-1|			-1.02525	1.68343e-14	3.27039e-10	8.05516e-13	383.505	9008	9008	346.131	15770	17199	428.823	10297	10297	282.844	11307	12539
CPIJ016318-RA larval cuticle protein 8.7|protein_coding|supercont3.749:106017-106736:1|	2.66e-64	AAEL013515-RA_pupal_cuticle_protein,_putativeprotein_codingsupercont1.861:67781-68423:1	-1.02844	4.93622e-06	0.095896	0.000127861	79.7834	1874	1874	21.9162	943	1089	62.5931	1503	1503	36.2945	1480	1609
CPIJ004694-RA conserved hypothetical protein|protein_coding|supercont3.72:918732-919723:-1|	0	AAEL000332-RA_conserved_hypothetical_proteinprotein_codingsupercont1.6:1261111-1263614:-1	-1.02931	0.00134479	1	0.0231249	51.0035	1198	1198	45.3418	2059	2253	57.8039	1388	1388	35.7982	1432	1587
CPIJ005316-RA RWD domain-containing protein 4A|protein_coding|supercont3.83:845846-846535:1|	2.88e-91	AAEL006654-RA_conserved_hypothetical_proteinprotein_codingsupercont1.215:1623170-1625118:-1	-1.03449	0.000272975	1	0.00537838	53.2173	1250	1250	49.9906	2145	2484	60.4275	1451	1451	39.3397	1507	1744
CPIJ017965-RA trypsin 7 precursor|protein_coding|supercont3.1053:63906-64741:1|			-1.03552	1.86943e-24	3.63174e-20	1.13138e-22	166.038	3900	3900	128.619	6297	6391	213.766	5133	5133	70.7843	3053	3138
CPIJ005613-RA 60S ribosomal protein L38|protein_coding|supercont3.95:734306-734809:1|	5.98e-117	AAEL005451-RA_60S_ribosomal_protein_L38_protein_codingsupercont1.157:1727499-1728058:1	-1.04313	3.13684e-09	6.09395e-05	1.10198e-07	2967.4	69700	69700	1993.81	97920	99071	2779.21	66735	66735	1976.86	86680	87638
CPIJ009284-RA peroxisomal biogenesis factor 19|protein_coding|supercont3.218:476621-477971:1|	3.02e-164	AAEL004985-RB_house_keepingprotein,_putativeprotein_codingsupercont1.137:1177408-1182383:1	-1.04396	0.00211815	1	0.0349278	93.6625	2200	2200	78.528	3735	3902	95.0349	2282	2282	69.9046	2922	3099
CPIJ001119-RA conserved hypothetical protein|protein_coding|supercont3.13:958110-958886:1|	1.38e-111	AAEL004503-RA_conserved_hypothetical_proteinprotein_codingsupercont1.121:1730621-1731369:1	-1.04482	0.0016623	1	0.028057	2295.33	53914	53914	1128.89	55872	56094	2024.8	48620	48620	1252.53	55339	55527
CPIJ005228-RA exosome complex exonuclease RRP43|protein_coding|supercont3.108:449746-450625:1|	0	AAEL000659-RA_exosome_complex_exonuclease_rrp43_(ribosomal_RNA_processing_protein_43)protein_codingsupercont1.13:433818-434887:-1	-1.04611	0.00157814	1	0.0267994	24.9057	388	585	22.3589	574	1111	28.9852	458	696	16.196	369	718
CPIJ005584-RA synaptic glycoprotein SC2|protein_coding|supercont3.114:925981-931933:1|	0	AAEL008740-RA_synaptic_glycoprotein_sc2protein_codingsupercont1.345:189395-199277:1	-1.04772	0.00294906	1	0.0468834	89.8734	2111	2111	78.8298	3569	3917	89.2878	2144	2144	71.7317	2926	3180
CPIJ011568-RA conserved hypothetical protein|protein_coding|supercont3.361:247041-247789:1|	1.9e-74	AAEL006502-RA_conserved_hypothetical_proteinprotein_codingsupercont1.208:1673993-1676504:1	-1.04803	0.00100307	1	0.0178286	55.9421	1314	1314	45.2814	2065	2250	59.6363	1432	1432	36.9486	1500	1638
CPIJ003120-RA hypothetical protein|protein_coding|supercont3.39:1111450-1112055:1|	1.14e-31	AAEL017290-RA_Coiled-coil_domain-containing_protein_72_homolog_protein_codingsupercont1.263:444127-444644:-1	-1.0495	0.00067435	1	0.0123824	169.061	3971	3971	139.386	6408	6926	163.542	3927	3927	130.358	5157	5779
CPIJ012682-RA mitochondrial dicarboxylate carrier|protein_coding|supercont3.407:250151-251885:1|	0	AAEL017508-RB_hypothetical_proteinprotein_codingsupercont1.718:493576-503071:-1	-1.0498	0.000781854	1	0.0142087	58.1985	1367	1367	56.7325	2386	2819	60.5525	1454	1454	48.9265	1818	2169
CPIJ014410-RA mitochondrial cytochrome c1 |protein_coding|supercont3.536:6361-13809:1|	0	AAEL011871-RA_cytochrome_C1protein_codingsupercont1.625:466112-474533:-1	-1.05137	1.10502e-08	0.000214671	3.68219e-07	423.014	7526	9936	318.761	9722	15839	414.456	6476	9952	291.077	7483	12904
CPIJ006724-RA tubulin alpha-1 chain|protein_coding|supercont3.156:174585-177401:1|	0	AAEL006642-RA_tubulin_alpha_chainprotein_codingsupercont1.215:571537-574025:1	-1.05152	4.48416e-70	8.71137e-66	3.88901e-68	1294.25	28794	30400	934.708	43553	46445	1409.37	32157	33842	710.37	29581	31492
CPIJ004036-RA serine protease |protein_coding|supercont3.57:1078280-1086359:1|	2.4e-153	AAEL003642-RA_serine_proteaseprotein_codingsupercont1.93:1867849-1893679:-1	-1.05337	6.52737e-06	0.126807	0.000166414	35.2512	828	828	30.7913	1402	1530	42.3951	1018	1018	20.3014	807	900
CPIJ003983-RA conserved hypothetical protein|protein_coding|supercont3.58:702144-703177:1|			-1.05342	5.10815e-05	0.99236	0.0011499	501.946	11790	11790	425.766	20784	21156	455.31	10933	10933	425.36	18550	18857
CPIJ004865-RA zinc finger protein 330|protein_coding|supercont3.78:441112-442439:-1|	0	AAEL014281-RA_conserved_hypothetical_proteinprotein_codingsupercont1.1057:92783-112148:-1	-1.05535	1.5599e-09	3.03041e-05	5.68558e-08	138.578	2217	3255	115.196	3887	5724	148.882	2667	3575	91.582	2809	4060
CPIJ017247-RA microsomal signal peptidase 18 kDa subunit|protein_coding|supercont3.938:49188-50937:1|			-1.05571	0.00230886	1	0.0376324	62.6262	1471	1471	57.5577	2628	2860	62.3432	1497	1497	51.498	2074	2283
CPIJ008262-RA 39S ribosomal protein L15, mitochondrial precursor|protein_coding|supercont3.177:270534-271524:1|	0	AAEL003409-RA_60S_ribosomal_protein_L10,_mitochondrialprotein_codingsupercont1.86:2001306-2002501:-1	-1.05936	0.000742535	1	0.0135194	58.5816	1376	1376	40.2904	1932	2002	61.0522	1466	1466	32.2793	1373	1431
CPIJ006750-RA 39S ribosomal protein L45, mitochondrial precursor|protein_coding|supercont3.156:698580-699706:-1|	0	AAEL012025-RA_mitochondrial_ribosomal_protein,_L45,_putativeprotein_codingsupercont1.646:100230-101474:1	-1.0607	0.000421604	1	0.00804567	70.5449	1657	1657	56.0282	2586	2784	71.4636	1716	1716	47.8663	1953	2122
CPIJ008237-RA 40S ribosomal protein S2 |protein_coding|supercont3.187:286046-303023:-1|	1.27e-81	AAEL010168-RB_40S_ribosomal_protein_S2protein_codingsupercont1.458:871856-873459:-1	-1.06244	5.80223e-08	0.0011272	1.81806e-06	332.374	6166	7807	182.051	6460	9046	327.625	6310	7867	156.569	4950	6941
CPIJ002661-RA glutathione S-transferase 1-6|protein_coding|supercont3.36:73175-79227:1|	0	AAEL001061-RB_glutathione_transferaseprotein_codingsupercont1.22:2946644-2964060:-1	-1.06279	6.09958e-09	0.000118497	2.101e-07	382.313	8980	8980	240.052	11516	11928	371.394	8918	8918	214.203	9101	9496
CPIJ007654-RA mitochondrial ribosomal protein S11, putative|protein_coding|supercont3.159:167486-168960:-1|	2.45e-124	AAEL005413-RB_mitochondrial_ribosomal_protein,_S11,_putativeprotein_codingsupercont1.155:1467061-1468761:1	-1.06392	0.00213167	1	0.0350948	45.1283	1059	1060	35.8427	1679	1781	46.0599	1106	1106	30.0461	1247	1332
CPIJ008059-RA conserved hypothetical protein|protein_coding|supercont3.194:467577-468646:1|	1.57e-84	AAEL011330-RA_conserved_hypothetical_proteinprotein_codingsupercont1.567:433809-445105:1	-1.06417	0.000564356	1	0.0104816	14.6028	155	343	13.5442	336	673	17.9908	227	432	8.45893	186	375
CPIJ013329-RA peptidyl-prolyl cis-trans isomerase NIMA-interacting 4|protein_coding|supercont3.448:323722-324310:-1|	1.11e-57	AAEL000852-RA_peptidyl-prolyl_cis/trans_isomerase,_putativeprotein_codingsupercont1.17:1230029-1230625:1	-1.06425	0.00310187	1	0.0491117	38.4442	903	903	35.4805	1623	1763	38.8968	934	934	30.5649	1244	1355
CPIJ014372-RA pol-like protein |protein_coding|supercont3.539:147194-154542:1|			-1.06431	4.69928e-07	0.00912929	1.35853e-05	101.411	2379	2382	89.2949	4128	4437	104.405	2506	2507	74.777	3074	3315
CPIJ019940-RA tubulin alpha-1 chain|protein_coding|supercont3.2432:14829-16396:-1|	0	AAEL006642-RA_tubulin_alpha_chainprotein_codingsupercont1.215:571537-574025:1	-1.06435	0.000469357	1	0.00888802	74.8023	938	1757	65.1448	1639	3237	73.3793	953	1762	58.1072	1307	2576
CPIJ010399-RA conserved hypothetical protein|protein_coding|supercont3.291:357818-367744:-1|	0	AAEL001154-RA_conserved_hypothetical_proteinprotein_codingsupercont1.24:551246-575850:-1	-1.06585	2.15503e-05	0.418659	0.000511808	48.1085	1130	1130	42.967	1984	2135	51.9735	1248	1248	33.4748	1357	1484
CPIJ005483-RA conserved hypothetical protein|protein_coding|supercont3.92:250951-253036:1|	3.54e-130	AAEL013067-RA_conserved_hypothetical_proteinprotein_codingsupercont1.785:246945-247664:1	-1.06591	0.00211652	1	0.0349278	12.8573	239	302	12.075	478	600	15.4505	304	371	7.94012	300	352
CPIJ001999-RA NADH-ubiquinone oxidoreductase ashi subunit |protein_coding|supercont3.24:359924-368487:1|	4.18e-102	AAEL000986-RB_NADH-ubiquinone_oxidoreductase_ashi_subunitprotein_codingsupercont1.20:2776013-2787529:1	-1.06616	6.09269e-05	1	0.00135582	160.801	3777	3777	112.237	5328	5577	154.047	3699	3699	102.049	4342	4524
CPIJ002643-RA CDNA sequence, putative|protein_coding|supercont3.42:1250250-1251638:-1|	0	AAEL002014-RA_conserved_hypothetical_proteinprotein_codingsupercont1.47:2716572-2722141:-1	-1.06694	4.40996e-10	8.56723e-06	1.66032e-08	67.1816	1578	1578	65.6681	3091	3263	76.9191	1847	1847	47.5956	1994	2110
CPIJ010413-RA mitochondrial import inner membrane translocase subunit Tim23|protein_coding|supercont3.291:471957-472955:1|	4.23e-129	AAEL003204-RA_conserved_hypothetical_proteinprotein_codingsupercont1.81:1653689-1656833:-1	-1.0672	4.5807e-06	0.0889893	0.000119129	62.243	1462	1462	58.262	2637	2895	65.5916	1575	1575	47.3249	1916	2098
CPIJ015119-RA mitochondrial 28S ribosomal protein S5|protein_coding|supercont3.590:120376-121903:1|	0	AAEL003801-RA_28S_ribosomal_protein_S5protein_codingsupercont1.97:844245-849137:1	-1.0681	6.19824e-05	1	0.00137458	69.438	1631	1631	60.516	2775	3007	69.9227	1679	1679	51.7461	2089	2294
CPIJ018004-RA selenide|protein_coding|supercont3.1071:12489-13811:1|	1.43e-155	AAEL007113-RB_selenophosphate_synthaseprotein_codingsupercont1.237:1301012-1302992:-1	-1.06872	0.0016672	1	0.0281152	166.847	3919	3919	117.047	5531	5816	152.381	3659	3659	113.259	4820	5021
CPIJ012528-RA derlin-2.1|protein_coding|supercont3.419:212794-213950:-1|	8.42e-170	AAEL007229-RA_conserved_hypothetical_proteinprotein_codingsupercont1.244:575227-578409:-1	-1.0689	1.61515e-06	0.0313775	4.40695e-05	66.9261	1572	1572	58.3425	2736	2899	70.8389	1701	1701	46.3549	1933	2055
CPIJ013870-RA hypothetical protein|protein_coding|supercont3.499:75960-76560:-1|			-1.06904	2.16024e-05	0.41967	0.000512417	163.654	3844	3844	106.26	5225	5280	157.878	3791	3791	94.6047	4145	4194
CPIJ004961-RA conserved hypothetical protein|protein_coding|supercont3.77:1017171-1021912:1|	5.53e-18	AAEL009861-RD_conserved_hypothetical_proteinprotein_codingsupercont1.433:797313-839489:1	-1.06919	0.00141418	1	0.0242268	93.7902	2203	2203	33.7698	1618	1678	68.5068	1645	1645	50.7987	2163	2252
CPIJ006933-RA conserved hypothetical protein|protein_coding|supercont3.137:387475-388204:1|	8.95e-111	AAEL000284-RA_conserved_hypothetical_proteinprotein_codingsupercont1.5:4646207-4647174:-1	-1.07114	0.00158585	1	0.0268833	22.9899	540	540	19.0584	853	947	25.1122	603	603	14.1433	565	627
CPIJ010114-RA proteasome subunit alpha type |protein_coding|supercont3.276:505520-506745:1|	0	AAEL004308-RA_proteasome_subunit_alpha_typeprotein_codingsupercont1.114:1978650-1979996:-1	-1.07234	6.65263e-10	1.29241e-05	2.45705e-08	102.731	2413	2413	100.404	4606	4989	107.279	2575	2576	82.1531	3355	3642
CPIJ007776-RA apolipophorin-III, putative |protein_coding|supercont3.162:568534-570385:1|	1.51e-21	AAEL008789-RA_apolipophorin-III,_putativeprotein_codingsupercont1.349:808417-809581:1	-1.07302	0.00117267	1	0.0205617	80.8052	1415	1898	22.2181	728	1104	59.4697	1055	1428	36.5426	1097	1620
CPIJ016662-RA leucine aminopeptidase 1|protein_coding|supercont3.780:156520-158183:1|	0	AAEL001649-RA_leucine_aminopeptidaseprotein_codingsupercont1.38:460878-464194:-1	-1.07325	0.000143039	1	0.00298797	48.4916	1139	1139	45.6034	2001	2266	49.1	1179	1179	38.5727	1502	1710
CPIJ015554-RA ribosomal protein S28, putative |protein_coding|supercont3.680:94410-94975:-1|	1.54e-74	AAEL006860-RA_ribosomal_protein_S28,_putativeprotein_codingsupercont1.224:1609266-1610000:1	-1.07358	4.74036e-12	9.2091e-08	2.00634e-10	1621.08	21073	38077	996.17	21581	49499	1427.61	17460	34280	1010.27	18859	44787
CPIJ009277-RA WD repeat protein 85|protein_coding|supercont3.218:382471-383585:1|	2e-45	AAEL005725-RA_conserved_hypothetical_proteinprotein_codingsupercont1.171:1919701-1928774:1	-1.07509	0.00016071	1	0.00332493	33.6334	790	790	30.8718	1411	1534	35.7734	859	859	24.2264	963	1074
CPIJ004719-RA superoxide dismutase 3.4, mitochondrial precursor|protein_coding|supercont3.85:273914-275029:1|	0	AAEL004823-RA_manganese-iron_(Mn-Fe)_superoxide_dismutase.protein_codingsupercont1.131:1608231-1609852:1	-1.0751	4.89468e-05	0.950889	0.00110697	130.915	3075	3075	87.6446	4007	4355	124.77	2996	2996	78.5214	3191	3481
CPIJ003148-RA cystathionine beta-lyase |protein_coding|supercont3.43:230607-234354:1|	0	AAEL004059-RB_cystathionine_beta-lyaseprotein_codingsupercont1.106:2405706-2430472:1	-1.07529	3.04105e-05	0.590786	0.000701646	58.1133	1365	1365	45.7845	2144	2275	59.7196	1434	1434	36.9035	1534	1636
CPIJ009417-RA glucosamine 6-phosphate N-acetyltransferase|protein_coding|supercont3.234:344243-345659:1|	3.69e-130	AAEL004042-RB_conserved_hypothetical_proteinprotein_codingsupercont1.106:749872-760389:-1	-1.07536	0.00270888	1	0.0433053	70.63	1659	1659	65.3662	2995	3248	64.0507	1538	1538	62.4156	2531	2767
CPIJ012335-RA ATP synthase delta chain, mitochondrial precursor|protein_coding|supercont3.375:305403-306460:-1|	1.5e-165	AAEL002504-RB_ATP_synthase_delta_chain,_mitochondrialprotein_codingsupercont1.59:964348-972673:1	-1.07586	3.17587e-11	6.16976e-07	1.27474e-09	343.912	7928	8078	224.555	10735	11158	328.458	7742	7887	199.924	8466	8863
CPIJ005785-RA actin-87E|protein_coding|supercont3.100:574104-575550:-1|	0	AAEL004631-RA_actinprotein_codingsupercont1.125:2426090-2427617:-1	-1.07684	0.000369309	1	0.00712469	272.388	6272	6398	189.477	8182	9415	238.254	5531	5721	190.653	7425	8452
CPIJ008563-RA conserved hypothetical protein|protein_coding|supercont3.196:189625-201823:1|	5.76e-146	AAEL005897-RB_conserved_hypothetical_proteinprotein_codingsupercont1.179:510434-515237:1	-1.07736	0.000259091	1	0.00515185	118.653	2787	2787	75.0262	3451	3728	111.943	2688	2688	67.8293	2726	3007
CPIJ007079-RA trypsin-1 precursor|protein_coding|supercont3.139:699862-700686:1|	1.19e-97	AAEL006425-RA_trypsinprotein_codingsupercont1.204:1007301-1008385:1	-1.07788	5.03249e-08	0.000977663	1.58454e-06	581.261	13653	13653	429.328	21295	21333	504.16	12106	12106	433.413	19167	19214
CPIJ017414-RA trypsin 4 precursor|protein_coding|supercont3.911:4734-5637:1|	7.72e-18	AAEL004996-RA_trypsinprotein_codingsupercont1.137:1765578-1766533:1	-1.07797	1.44474e-59	2.80669e-55	1.20978e-57	472.825	11103	11106	441.161	21734	21921	521.026	12509	12511	326.853	14364	14490
CPIJ001131-RA erythrocyte band 7 integral membrane protein|protein_coding|supercont3.13:1019779-1020922:1|	0	AAEL004490-RA_conserved_hypothetical_proteinprotein_codingsupercont1.121:1832229-1833807:1	-1.07925	0.0030438	1	0.0482316	45.6392	1072	1072	32.5825	1563	1619	44.394	1066	1066	28.0837	1200	1245
CPIJ003976-RA gar2, putative |protein_coding|supercont3.58:664448-670327:1|	2.58e-39	AAEL012045-RA_gar2,_putativeprotein_codingsupercont1.648:694881-710531:-1	-1.08014	0.00169292	1	0.0285241	32.7819	769	770	29.8052	1265	1481	32.5667	777	782	25.3768	942	1125
CPIJ008264-RA proteasome subunit beta type 7 precursor|protein_coding|supercont3.177:391778-392870:1|	0	AAEL003431-RA_proteasome_subunit_beta_type_7,10protein_codingsupercont1.86:2296302-2297433:1	-1.08031	1.4722e-05	0.286004	0.000354404	102.475	2407	2407	71.3232	3431	3544	99.1162	2380	2380	61.7615	2632	2738
CPIJ005351-RA 28S ribosomal protein S24, mitochondrial precursor|protein_coding|supercont3.86:645068-645667:1|	6.75e-105	AAEL012924-RB_mitochondrial_ribosomal_protein,_S24,_putativeprotein_codingsupercont1.762:480741-481445:-1	-1.0805	0.000931614	1	0.0167525	37.6353	884	884	26.2028	1231	1302	38.3971	922	922	20.6849	872	917
CPIJ006881-RA basic FGF-repressed Zic-binding protein|protein_coding|supercont3.149:350172-351125:1|	2.99e-143	AAEL011048-RA_conserved_hypothetical_proteinprotein_codingsupercont1.537:199257-201141:1	-1.08114	1.4558e-05	0.282819	0.000350892	97.4941	1884	2290	54.9213	2167	2729	96.7424	1951	2323	44.2346	1530	1961
CPIJ010814-RA glutathione S-transferase 1-5|protein_coding|supercont3.293:107854-108557:-1|	2.88e-40	AAEL001061-RB_glutathione_transferaseprotein_codingsupercont1.22:2946644-2964060:-1	-1.08116	0.000180407	1	0.00370091	23.5433	553	553	18.2736	886	908	26.3616	633	633	12.3162	520	546
CPIJ019321-RA prolyl-tRNA synthetase |protein_coding|supercont3.1565:2581-13262:1|	0	AAEL010823-RA_ATP_synthase_delta_chainprotein_codingsupercont1.510:118360-139285:1	-1.08159	1.98421e-12	3.85472e-08	8.56605e-11	323.519	7567	7599	192.315	9000	9556	311.758	7456	7486	165.163	6846	7322
CPIJ003756-RA succinate dehydrogenase, putative |protein_coding|supercont3.52:112662-113698:1|	1.76e-108	AAEL010519-RA_succinate_dehydrogenase,_putativeprotein_codingsupercont1.484:912453-913633:-1	-1.08268	6.72799e-06	0.130705	0.000170856	120.399	2828	2828	81.6876	3933	4059	114.9	2759	2759	71.7543	3056	3181
CPIJ016015-RA alpha-glucosidase, putative|protein_coding|supercont3.832:156089-158123:1|	0	AAEL004369-RA_alpha-glucosidaseprotein_codingsupercont1.116:695390-697762:1	-1.08339	1.59582e-25	3.10019e-21	9.71847e-24	349.659	6672	8213	339.832	12938	16886	341.618	6743	8203	294.799	9882	13069
CPIJ004935-RA 60S ribosomal protein L22|protein_coding|supercont3.77:372444-373197:-1|	3.89e-134	AAEL007771-RB_60S_ribosomal_protein_L22protein_codingsupercont1.279:1334188-1345148:1	-1.08341	1.23976e-16	2.40848e-12	6.59858e-15	4834.82	113563	113563	2504.62	124074	124453	4105.08	98572	98572	2669.32	117938	118336
CPIJ007698-RA 60S ribosomal protein L37a |protein_coding|supercont3.175:440589-441538:-1|	1.65e-132	AAEL013272-RA_60S_ribosomal_protein_L37aprotein_codingsupercont1.816:198400-199381:1	-1.08373	2.69892e-33	5.24318e-29	1.76538e-31	3880.91	91157	91157	2201.06	109099	109369	3379.4	81147	81147	2232.68	98731	98979
CPIJ012011-RA conserved hypothetical protein|protein_coding|supercont3.346:311390-321759:-1|	1.49e-90	AAEL010777-RA_thioredoxin_(TRX),_putativeprotein_codingsupercont1.507:194815-217049:1	-1.08438	1.4654e-14	2.84684e-10	7.08169e-13	449.41	10556	10556	325.322	15010	16165	412.248	9899	9899	302.198	12384	13397
CPIJ006281-RA NADH dehydrogenase flavoprotein 1, mitochondrial precursor|protein_coding|supercont3.112:582542-584312:1|	0	AAEL007681-RA_NADH-ubiquinone_oxidoreductase_flavoprotein_1_(ndufv1)protein_codingsupercont1.274:702726-730137:1	-1.08492	1.85679e-08	0.000360719	5.9623e-07	323.05	7588	7588	191.369	9107	9509	296.516	7120	7120	177.638	7516	7875
CPIJ016221-RA serine protease zymogen|protein_coding|supercont3.774:104762-107361:1|	2.26e-111	AAEL000074-RA_Clip-Domain_Serine_Protease_family_B.protein_codingsupercont1.1:2229604-2241653:1	-1.08689	2.61594e-05	0.508198	0.000610082	85.5309	903	2009	67.4391	1585	3351	80.6256	1005	1936	60.1148	1278	2665
CPIJ006067-RA ATP synthase B chain, mitochondrial precursor|protein_coding|supercont3.106:526995-528333:-1|	0	AAEL005610-RA_mitochondrial_ATP_synthase_b_chainprotein_codingsupercont1.164:50374-59459:-1	-1.08717	1.54965e-19	3.0105e-15	8.77697e-18	540.177	12688	12688	319.586	15710	15880	511.364	12279	12279	279.461	12244	12389
CPIJ006246-RA conserved hypothetical protein|protein_coding|supercont3.110:255830-263242:1|	2.9e-136	AAEL013394-RA_conserved_hypothetical_proteinprotein_codingsupercont1.835:60747-71678:-1	-1.08766	0.00287447	1	0.0457349	22.0533	518	518	18.5956	899	924	22.5302	541	541	14.8426	627	658
CPIJ007464-RA conserved hypothetical protein|protein_coding|supercont3.141:107584-108567:-1|	6.49e-146	AAEL000412-RA_conserved_hypothetical_proteinprotein_codingsupercont1.8:1086598-1088080:-1	-1.08843	0.00314105	1	0.0496915	17.7107	416	416	17.5088	765	870	18.2824	439	439	14.0757	533	624
CPIJ004577-RA 60S ribosomal protein L29|protein_coding|supercont3.74:863902-864508:-1|	5.25e-80	AAEL004151-RE_conserved_hypothetical_proteinprotein_codingsupercont1.109:1272961-1273750:1	-1.08861	1.32885e-48	2.58155e-44	1.02038e-46	3103.08	72887	72887	1835	91019	91180	2742.52	65854	65854	1793.63	79390	79515
CPIJ008180-RA conserved hypothetical protein|protein_coding|supercont3.183:688929-690524:1|	1.1e-61	AAEL002157-RA_conserved_hypothetical_proteinprotein_codingsupercont1.50:236477-258656:1	-1.08942	0.000484693	1	0.00914188	62.5836	1470	1470	43.9934	1964	2186	59.0532	1418	1418	38.7757	1535	1719
CPIJ001520-RA multidrug resistance-associated protein 1|protein_coding|supercont3.28:1162848-1168415:1|	0	AAEL005043-RA_ATP-dependent_bile_acid_permeaseprotein_codingsupercont1.139:1140111-1145559:1	-1.08996	1.00619e-06	0.0195472	2.80046e-05	83.4873	1961	1961	77.8437	3459	3868	79.1264	1900	1900	68.8895	2769	3054
CPIJ011376-RA hypothetical protein|protein_coding|supercont3.325:125408-127132:1|	3.88e-31	AAEL017228-RA_hypothetical_proteinprotein_codingsupercont1.631:335772-336746:1	-1.09061	1.61102e-31	3.12972e-27	1.04324e-29	480.276	11281	11281	310.67	15036	15437	477.174	11458	11458	248.061	10666	10997
CPIJ008796-RA 39S ribosomal protein L2, mitochondrial precursor|protein_coding|supercont3.206:506263-507222:-1|	0	AAEL000210-RA_mitochondrial_ribosomal_protein_L2protein_codingsupercont1.3:5101985-5108578:-1	-1.09064	1.26073e-05	0.244922	0.00030769	42.2333	992	992	32.0995	1500	1595	44.0192	1057	1057	24.1362	1010	1070
CPIJ002668-RA hypothetical protein|protein_coding|supercont3.36:144078-144784:1|			-1.09129	3.83194e-07	0.00744432	1.12282e-05	75.2706	1768	1768	53.7339	2536	2670	75.6698	1817	1817	42.5428	1768	1886
CPIJ000973-RA conserved hypothetical protein|protein_coding|supercont3.11:971443-976807:1|	0	AAEL001851-RA_conserved_hypothetical_proteinprotein_codingsupercont1.44:815967-856448:1	-1.09171	4.8613e-11	9.44404e-07	1.91952e-09	220.958	5190	5190	162.027	7868	8051	205.77	4941	4941	145.042	6320	6430
CPIJ013731-RA conserved hypothetical protein|protein_coding|supercont3.464:305772-306317:-1|	1.25e-151	AAEL000847-RA_conserved_hypothetical_proteinprotein_codingsupercont1.17:2552387-2554715:-1	-1.09172	0.00269868	1	0.0431856	18.4771	434	434	15.6573	721	778	19.1986	461	461	12.0681	475	535
CPIJ001707-RA proteasome subunit alpha type 6|protein_coding|supercont3.19:1361675-1362773:-1|	0	AAEL009898-RA_proteasome_subunit_alpha_typeprotein_codingsupercont1.437:308643-322971:-1	-1.09242	8.96288e-07	0.0174122	2.51258e-05	76.3349	1292	1793	60.9387	2016	3028	74.5454	1393	1790	51.1145	1516	2266
CPIJ016659-RA serine/threonine-protein phosphatase PP-V|protein_coding|supercont3.780:128876-129917:-1|	0	AAEL004288-RA_protein_phsophatase-2aprotein_codingsupercont1.113:1642206-1643332:-1	-1.09311	0.000419067	1	0.00800512	38.6571	908	908	30.7913	1451	1530	37.7724	907	907	25.7603	1079	1142
CPIJ000131-RA conserved hypothetical protein|protein_coding|supercont3.1:3423573-3424456:1|	6.86e-75	AAEL007321-RA_conserved_hypothetical_proteinprotein_codingsupercont1.248:1662544-1664063:1	-1.09361	0.000529654	1	0.00990954	26.6512	626	626	26.3839	1153	1311	26.5698	638	638	21.9255	870	972
CPIJ003557-RA BRCA1-associated protein|protein_coding|supercont3.50:108135-110010:1|	0	AAEL006150-RA_brca1-associated_protein_(brap2)protein_codingsupercont1.191:713305-748027:-1	-1.09363	3.25633e-05	0.632608	0.00074688	51.3015	1205	1205	48.6825	2094	2419	49.0167	1177	1177	42.4074	1641	1880
CPIJ004713-RA mitochondrial ATP synthase F chain|protein_coding|supercont3.85:213274-213597:-1|	9.78e-94	AAEL014681-RA_conserved_hypothetical_proteinprotein_codingsupercont1.1219:119434-119753:1	-1.09375	3.10107e-09	6.02444e-05	1.09337e-07	259.36	3618	6092	174.424	3189	8667	233.673	3322	5611	162.93	2475	7223
CPIJ010917-RA ribonuclease H2 subunit A|protein_coding|supercont3.287:23920-25116:1|	0	AAEL003510-RA_ribonuclease_hi_large_subunitprotein_codingsupercont1.89:2565493-2567612:1	-1.09512	0.00195161	1	0.0325442	10.09	237	237	9.92165	443	493	11.6191	279	279	6.65436	256	295
CPIJ011350-RA conserved hypothetical protein|protein_coding|supercont3.323:308-1598:1|	2.82e-92	AAEL015064-RB_conserved_hypothetical_proteinprotein_codingsupercont1.1438:38285-68061:-1	-1.09604	2.23437e-42	4.34071e-38	1.61967e-40	575.003	13506	13506	447.199	21375	22221	558.632	13414	13414	373.998	15766	16580
CPIJ013104-RA 40S ribosomal protein S2 |protein_coding|supercont3.428:284977-287666:1|	2.65e-162	AAEL010168-RB_40S_ribosomal_protein_S2protein_codingsupercont1.458:871856-873459:-1	-1.09671	1.5069e-11	2.92745e-07	6.11159e-10	228.622	24	5370	107.589	8	5346	221.387	23	5316	85.1758	6	3776
CPIJ012669-RA conserved hypothetical protein|protein_coding|supercont3.407:71374-71961:1|	4.63e-44	AAEL014811-RA_conserved_hypothetical_proteinprotein_codingsupercont1.1279:163697-164703:-1	-1.09807	0.00138056	1	0.0236718	12.5167	294	294	10.1229	455	503	14.0762	338	338	6.54157	254	290
CPIJ016121-RA conserved hypothetical protein|protein_coding|supercont3.739:6623-7157:1|	3.61e-63	AAEL001314-RA_conserved_hypothetical_proteinprotein_codingsupercont1.29:1443971-1448593:-1	-1.09816	0.00248981	1	0.0403079	32.8244	771	771	27.3902	1231	1361	30.651	736	736	24.1813	971	1072
CPIJ003351-RA 26S proteasome non-ATPase regulatory subunit 6|protein_coding|supercont3.47:1351741-1352910:-1|	0	AAEL010048-RA_26S_proteasome_non-ATPase_regulatory_subunitprotein_codingsupercont1.449:110750-112186:-1	-1.09852	2.59869e-05	0.504848	0.000607518	63.0945	1482	1482	49.5881	2322	2464	59.4697	1428	1428	43.1067	1795	1911
CPIJ017123-RA myosin light chain 2 |protein_coding|supercont3.963:118564-121028:-1|	0	AAEL002572-RA_myosin_regulatory_light_chain_2_(mlc-2)protein_codingsupercont1.60:38379-40935:1	-1.09869	2.5307e-05	0.491638	0.00059305	814.438	5093	19130	309.745	3714	15391	696.978	5003	16736	326.222	3368	14462
CPIJ002427-RA mitochondrial 39S ribosomal protein L4|protein_coding|supercont3.32:652450-653325:1|	1.87e-152	AAEL000697-RB_hypothetical_proteinprotein_codingsupercont1.14:1316737-1321582:1	-1.09873	0.000211446	1	0.00429234	50.0243	1175	1175	34.1925	1614	1699	47.9339	1151	1151	28.7153	1209	1273
CPIJ006060-RA 39S ribosomal protein L47, mitochondrial precursor|protein_coding|supercont3.106:489825-490818:-1|	1.09e-79	AAEL012074-RA_conserved_hypothetical_proteinprotein_codingsupercont1.652:11794-12282:1	-1.09936	5.42948e-06	0.105479	0.000139892	51.0886	1200	1200	50.4938	2268	2509	48.9334	1175	1175	43.4676	1754	1927
CPIJ010028-RA OV-16 antigen precursor|protein_coding|supercont3.246:429946-430731:1|	1.29e-166	AAEL012666-RA_phosphatidylethanolamine-binding_proteinprotein_codingsupercont1.723:14464-15226:-1	-1.09948	1.1258e-10	2.1871e-06	4.38296e-09	153.096	1184	3596	115.598	1665	5744	144.093	1312	3460	100.289	1304	4446
CPIJ010446-RA Juvenile hormone-inducible protein, putative |protein_coding|supercont3.267:428293-438116:1|	0	AAEL002133-RA_juvenile_hormone-inducible_protein,_putativeprotein_codingsupercont1.49:739366-747727:1	-1.09954	0.000269197	1	0.00531613	82.6784	1942	1942	55.9879	2526	2782	74.2538	1783	1783	51.8589	2122	2299
CPIJ011052-RA conserved hypothetical protein|protein_coding|supercont3.341:15685-19137:1|	2.11e-52	AAEL000245-RA_conserved_hypothetical_proteinprotein_codingsupercont1.4:5090080-5094668:1	-1.10103	6.51948e-05	1	0.00144417	31.5472	741	741	24.9752	1186	1241	32.2752	775	775	19.0608	793	845
CPIJ004582-RA mitochondrial ribosomal protein S17|protein_coding|supercont3.74:882907-883437:1|			-1.10114	0.000699287	1	0.0127919	22.8622	537	537	19.4006	889	964	23.1549	556	556	15.2261	596	675
CPIJ011693-RA NADH-ubiquinone oxidoreductase 42 kda subunit|protein_coding|supercont3.328:209309-210669:-1|	0	AAEL012950-RA_NADH-ubiquinone_oxidoreductase_42_kda_subunitprotein_codingsupercont1.766:104951-117484:1	-1.10171	9.35363e-09	0.000181713	3.15474e-07	218.915	5142	5142	142.868	5817	7099	195.026	4683	4683	133.358	4841	5912
CPIJ017789-RA serine protease |protein_coding|supercont3.1119:52318-55267:1|	1.59e-126	AAEL002600-RA_serine_proteaseprotein_codingsupercont1.61:922348-931962:1	-1.10173	2.86849e-16	5.57261e-12	1.494e-14	140.494	3300	3300	103.382	4690	5137	143.219	3439	3439	78.138	3128	3464
CPIJ000776-RA ER-derived vesicles protein ERV14|protein_coding|supercont3.10:722298-722926:1|	6.2e-111	AAEL010119-RA_ER-derived_vesicles_protein_ERV14,_putativeprotein_codingsupercont1.454:551132-552318:-1	-1.10248	0.000863928	1	0.0155836	20.4355	480	480	17.7905	862	884	20.8227	500	500	13.8501	591	614
CPIJ007534-RA inner membrane protein COX18, mitochondrial precursor|protein_coding|supercont3.178:56630-57821:1|	4.24e-155	AAEL009183-RC_cytochrome_oxidase_biogenesis_protein_(oxa1_mitochondrial)protein_codingsupercont1.377:824795-826979:1	-1.10251	4.87329e-05	0.946733	0.00110342	53.4302	1255	1255	41.4375	1989	2059	50.4743	1212	1212	35.5726	1527	1577
CPIJ008278-RA huntingtin-interacting protein HYPK|protein_coding|supercont3.167:313847-314521:-1|			-1.10353	1.66103e-06	0.0322688	4.52577e-05	76.3349	1793	1793	58.7652	2749	2920	71.6718	1721	1721	50.7536	2105	2250
CPIJ009927-RA chaperone protein, putative |protein_coding|supercont3.265:229169-232106:-1|	0	AAEL012716-RA_chaperone_protein,_putativeprotein_codingsupercont1.728:223612-224905:-1	-1.10378	0.000340189	1	0.00660885	27.1621	638	638	24.2306	1048	1204	26.778	643	643	19.7826	753	877
CPIJ018689-RA glutamate receptor|protein_coding|supercont3.1246:90166-94219:-1|	0	AAEL002506-RA_glutamate_receptor,_ionotropic_kainate_1,_2,_3_(glur5,_glur6,_glur7)protein_codingsupercont1.59:2211701-2215467:1	-1.10435	0.000294313	1	0.0057812	47.2144	1109	1109	44.094	1892	2191	42.1452	1012	1012	40.5352	1571	1797
CPIJ002859-RA isocitrate dehydrogenase|protein_coding|supercont3.37:281177-283998:-1|	0	AAEL000454-RB_isocitrate_dehydrogenaseprotein_codingsupercont1.8:2788715-2803612:-1	-1.10465	5.35465e-14	1.04025e-09	2.50059e-12	229.005	5379	5379	165.931	7270	8245	210.518	5055	5055	147.005	5655	6517
CPIJ016775-RA 40S ribosomal protein S26|protein_coding|supercont3.951:15248-15655:-1|	3.16e-56	AAEL002832-RA_40S_ribosomal_protein_S26protein_codingsupercont1.69:178465-180889:-1	-1.10471	2.86804e-34	5.57174e-30	1.89515e-32	517.613	6907	12158	444.2	11724	22072	471.926	6789	11332	398.72	9618	17676
CPIJ015469-RA translation initiation factor eif-2b |protein_coding|supercont3.621:198468-208942:-1|	1.52e-141	AAEL013828-RA_translation_initiation_factor_eif-2bprotein_codingsupercont1.932:271999-282385:1	-1.1059	5.33938e-05	1	0.00119502	52.1104	1224	1224	43.4097	1959	2157	48.1838	1157	1157	38.1893	1502	1693
CPIJ004810-RA NADH dehydrogenase, putative |protein_coding|supercont3.76:272615-292491:1|	2.16e-150	AAEL001865-RA_hypothetical_proteinprotein_codingsupercont1.44:1429044-1457062:-1	-1.10654	1.91147e-09	3.71341e-05	6.88944e-08	156.842	3684	3684	93.3199	4277	4637	146.134	3509	3509	79.9425	3234	3544
CPIJ015253-RA zinc carboxypeptidase A 1 precursor|protein_coding|supercont3.689:180332-181776:-1|	0	AAEL013269-RA_zinc_carboxypeptidaseprotein_codingsupercont1.815:334065-339768:-1	-1.10661	0.00196238	1	0.0326676	44.5748	1047	1047	34.6352	1571	1721	39.4799	948	948	32.0988	1272	1423
CPIJ003522-RA cysteine desulfurase, mitochondrial precursor|protein_coding|supercont3.48:867012-868889:1|	0	AAEL010743-RA_cysteine_desulfurylaseprotein_codingsupercont1.504:288991-292815:-1	-1.10695	5.49662e-05	1	0.00122739	61.9875	1456	1456	42.6047	1942	2117	57.4707	1380	1380	37.0163	1493	1641
CPIJ011521-RA mitochondrial 28S ribosomal protein S29|protein_coding|supercont3.340:9948-11099:-1|	0	AAEL007668-RA_mitochondrial_ribosomal_protein,_S29,_putativeprotein_codingsupercont1.272:1160533-1161958:1	-1.10728	0.000935617	1	0.0167677	42.9145	1008	1008	29.4631	1366	1464	39.6048	951	951	25.7603	1051	1142
CPIJ007943-RA peroxiredoxin 5, prdx5 |protein_coding|supercont3.181:646494-647795:1|	5.01e-122	AAEL007135-RA_peroxiredoxin_5,_prdx5protein_codingsupercont1.238:1466206-1496193:1	-1.1075	3.05451e-13	5.934e-09	1.36728e-11	242.969	5707	5707	148.483	6911	7378	223.594	5369	5369	129.862	5426	5757
CPIJ009610-RA UDP-glucose pyrophosphatase |protein_coding|supercont3.227:70850-75586:-1|	1.29e-141	AAEL001092-RA_udp-glucose_pyrophosphataseprotein_codingsupercont1.22:3658371-3659439:-1	-1.10824	0.000499929	1	0.00939277	41.3392	971	971	26.3437	1206	1309	39.1467	940	940	21.9255	883	972
CPIJ003005-RA coatomer subunit zeta-1|protein_coding|supercont3.45:887967-889029:1|	0	AAEL013121-RB_zeta-coat_proteinprotein_codingsupercont1.793:263795-267352:-1	-1.10853	0.000128383	1	0.00269632	37.3373	877	877	36.2452	1539	1801	34.4824	828	828	31.8958	1198	1414
CPIJ013503-RA NADH dehydrogenase iron-sulfur protein 3, mitochondrial precursor|protein_coding|supercont3.469:93852-95719:1|			-1.10873	1.4977e-08	0.000290959	4.88186e-07	185.75	4363	4363	98.17	4735	4878	169.164	4062	4062	86.9127	3704	3853
CPIJ006456-RA conserved hypothetical protein|protein_coding|supercont3.129:344997-349958:1|	6.71e-69	AAEL003986-RE_conserved_hypothetical_proteinprotein_codingsupercont1.104:199930-213050:-1	-1.10948	0.000185479	1	0.00378896	231.602	5440	5440	165.549	7137	8226	181.408	4356	4356	176.555	6689	7827
CPIJ006776-RA hematopoietic signal peptide-containing membrane domain-containing 1|protein_coding|supercont3.124:578723-579541:1|	1.55e-139	AAEL005141-RA_conserved_hypothetical_proteinprotein_codingsupercont1.143:141238-144282:-1	-1.10953	0.00236772	1	0.038524	31.675	744	744	23.0834	1063	1147	29.2768	703	703	20.0759	823	890
CPIJ019825-RA conserved hypothetical protein|protein_coding|supercont3.1934:11482-17898:1|	2.73e-142	AAEL000940-RA_conserved_hypothetical_proteinprotein_codingsupercont1.19:1035893-1043688:1	-1.11017	0.00297933	1	0.0472872	44.4897	872	1045	38.4791	1482	1912	37.6058	748	903	37.1291	1265	1646
CPIJ011727-RA translocon-associated protein subunit gamma|protein_coding|supercont3.352:176112-177151:-1|	6.33e-178	AAEL007441-RB_translocon-associated_protein,_gamma_subunitprotein_codingsupercont1.256:414821-415972:-1	-1.11075	7.69635e-14	1.49517e-09	3.57696e-12	148.583	3124	3490	146.088	5443	7259	134.64	2660	3233	130.651	4285	5792
CPIJ014296-RA troponin i |protein_coding|supercont3.549:239427-251395:1|	0	AAEL010850-RC_troponin_iprotein_codingsupercont1.512:702176-725224:1	-1.11094	2.7796e-16	5.39992e-12	1.45159e-14	318.197	7474	7474	214.07	9180	10637	284.064	6821	6821	195.052	7401	8647
CPIJ009186-RA complement component |protein_coding|supercont3.215:466140-483682:1|	8.09e-126	AAEL011090-RA_complement_componentprotein_codingsupercont1.541:185378-197476:1	-1.11154	1.12951e-08	0.00021943	3.75736e-07	85.9992	2015	2020	79.6348	3512	3957	78.7932	1888	1892	70.2204	2767	3113
CPIJ018591-RA calcyclin-binding protein|protein_coding|supercont3.1245:35352-36336:-1|	6.46e-89	AAEL013314-RA_calicylin_binding_proteinprotein_codingsupercont1.821:368635-369752:1	-1.1117	0.000445409	1	0.00848329	38.9125	914	914	34.595	1558	1719	34.8572	837	837	31.2642	1276	1386
CPIJ008200-RA cytochrome c oxidase subunit 5A, mitochondrial precursor|protein_coding|supercont3.168:362160-362981:1|	8.01e-131	AAEL014944-RA_cytochrome_c_oxidase_polypeptideprotein_codingsupercont1.1350:13402-14252:-1	-1.11179	5.44879e-38	1.05854e-33	3.78049e-36	915.977	21511	21515	505.924	25070	25139	825.913	19832	19832	453.015	20023	20083
CPIJ010682-RA conserved hypothetical protein|protein_coding|supercont3.280:178515-179151:1|	1.34e-68	AAEL009403-RA_hypothetical_proteinprotein_codingsupercont1.394:791333-801633:-1	-1.11184	1.35657e-53	2.63541e-49	1.08009e-51	5481.64	128756	128756	2925.86	145189	145384	4424.5	106242	106242	3137.29	138889	139082
CPIJ008687-RA conserved hypothetical protein|protein_coding|supercont3.198:555781-560338:1|	2.38e-57	AAEL017146-RA_hypothetical_proteinprotein_codingsupercont1.68:2191992-2192213:1	-1.11286	1.67975e-20	3.26324e-16	9.68321e-19	351.83	8264	8264	272.815	12502	13556	310.259	7450	7450	251.039	10187	11129
CPIJ005611-RA tumor suppressor candidate 3|protein_coding|supercont3.95:653917-655414:1|	0	AAEL005457-RA_conserved_hypothetical_proteinprotein_codingsupercont1.157:1535794-1555457:1	-1.11361	1.67981e-08	0.000326337	5.40294e-07	94.812	2227	2227	76.113	3412	3782	86.8308	2085	2085	66.6564	2610	2955
CPIJ009436-RA transmembrane emp24 domain-containing protein 7 precursor|protein_coding|supercont3.234:530544-531610:-1|	1.02e-130	AAEL011755-RB_integral_membrane_protein,_Tmp21-I_(p23),_putativeprotein_codingsupercont1.608:655813-668231:-1	-1.11363	6.38982e-06	0.124135	0.000163121	72.3756	1700	1700	53.8144	2492	2674	65.425	1571	1571	47.8888	1979	2123
CPIJ007189-RA DNA-J, putative |protein_coding|supercont3.163:178289-183226:-1|	0	AAEL003366-RA_DNA-J,_putativeprotein_codingsupercont1.85:2669651-2675996:1	-1.114	0.000172569	1	0.00355515	33.8462	795	795	26.7462	1274	1329	32.1503	772	772	22.2413	948	986
CPIJ012224-RA cytochrome c oxidase,-subunit VIb, putative |protein_coding|supercont3.373:225208-225462:1|	6.21e-57	AAEL008880-RA_cytochrome_c_oxidase,-subunit_VIb,_putativeprotein_codingsupercont1.354:76286-76546:1	-1.11454	2.99864e-15	5.82546e-11	1.51705e-13	151.052	3548	3548	109.742	5335	5453	144.801	3477	3477	89.191	3845	3954
CPIJ007482-RA chitobiosyldiphosphodolichol beta-mannosyltransferase|protein_coding|supercont3.141:281218-283046:-1|	1.36e-131	AAEL000451-RA_beta1,4_mannosyltransferaseprotein_codingsupercont1.8:379794-390003:1	-1.11469	0.000125396	1	0.0026393	38.6996	909	909	38.781	1664	1927	36.4398	875	875	33.0688	1279	1466
CPIJ006168-RA conserved hypothetical protein|protein_coding|supercont3.109:638973-645548:-1|	4.3e-115	AAEL011689-RB_acyl_carrier_protein_precursor,_putativeprotein_codingsupercont1.603:180538-194591:1	-1.11521	3.95882e-12	7.6908e-08	1.69029e-10	170.381	4002	4002	113.546	5135	5642	156.087	3748	3748	98.5071	3952	4367
CPIJ007225-RA 3-ketodihydrosphingosine reductase precursor|protein_coding|supercont3.151:109482-110567:-1|	0	AAEL001048-RA_short-chain_dehydrogenaseprotein_codingsupercont1.21:2315583-2316865:-1	-1.1155	0.000304116	1	0.0059557	19.3711	455	455	19.2194	889	955	19.3235	464	464	15.2712	637	677
CPIJ005566-RA SPARC precursor|protein_coding|supercont3.114:541729-542908:-1|	0	AAEL013656-RA_bm-40_precursorprotein_codingsupercont1.891:3503-4927:1	-1.11817	8.10723e-11	1.57499e-06	3.1818e-09	172.084	4042	4042	109.863	5112	5459	154.296	3705	3705	97.8529	4128	4338
CPIJ001318-RA d-lactate dehydrognease 2, putative |protein_coding|supercont3.18:105908-119655:-1|	0	AAEL005921-RA_D-lactate_dehydrognease_2,protein_codingsupercont1.180:941063-1015350:-1	-1.12019	0.000932971	1	0.0167525	28.3968	667	667	27.4103	1133	1362	25.0289	601	601	24.7903	943	1099
CPIJ006568-RA chymotrypsin 1|protein_coding|supercont3.121:513118-524006:-1|	2.73e-61	AAEL008567-RA_serine-type_enodpeptidase,protein_codingsupercont1.332:1269409-1276574:1	-1.1204	4.22949e-06	0.0821662	0.000110587	447.877	10520	10520	133.469	6494	6632	383.013	9197	9197	135.862	5867	6023
CPIJ006534-RA conserved hypothetical protein|protein_coding|supercont3.126:585101-589832:1|	0	AAEL016995-RA_hypothetical_proteinprotein_codingsupercont1.116:1035653-1037722:-1	-1.12083	5.95076e-05	1	0.00132727	123.422	2899	2899	66.5536	2966	3307	105.071	2523	2523	64.4232	2531	2856
CPIJ004203-RA proteasome subunit beta type 6 precursor|protein_coding|supercont3.71:485940-487001:1|	0	AAEL006441-RA_proteasome_subunit_beta_type_6,9protein_codingsupercont1.205:1230008-1231041:-1	-1.12085	1.31323e-06	0.025512	3.60849e-05	62.8816	1477	1477	49.7693	2289	2473	57.2625	1375	1375	43.2421	1783	1917
CPIJ011366-RA mitochondrial ribosomal protein S31|protein_coding|supercont3.325:15346-16588:1|	4.02e-137	AAEL011925-RA_mitochondrial_ribosomal_protein,_S31,_putativeprotein_codingsupercont1.631:86300-88590:1	-1.1216	1.77867e-06	0.0345542	4.83275e-05	50.8332	1194	1194	45.9455	1995	2283	46.518	1117	1117	39.7683	1510	1763
CPIJ008917-RA sex-regulated protein janus-A|protein_coding|supercont3.208:633906-634441:1|	8.19e-78	AAEL004350-RA_janus_A,_putativeprotein_codingsupercont1.116:1066576-1067839:1	-1.12163	0.000333099	1	0.00649059	51.3015	1205	1205	33.0453	1565	1642	45.5601	1094	1094	29.6401	1238	1314
CPIJ009336-RA deoxyribose-phosphate aldolase|protein_coding|supercont3.242:264132-265189:1|	1.76e-178	AAEL003246-RA_deoxyribose-phosphate_aldolaseprotein_codingsupercont1.82:481429-485627:1	-1.12165	0.000644085	1	0.0118603	28.9077	679	679	23.4457	1033	1165	26.4865	636	636	20.1886	801	895
CPIJ015079-RA NADH:ubiquinone dehydrogenase, putative |protein_coding|supercont3.628:68605-69643:1|	6.07e-145	AAEL014889-RA_NADH:ubiquinone_dehydrogenase,_putativeprotein_codingsupercont1.1326:52902-64889:-1	-1.12168	3.53171e-07	0.00686105	1.0443e-05	117.248	2754	2754	67.2177	3183	3340	104.363	2506	2506	60.0922	2533	2664
CPIJ003393-RA aldose reductase|protein_coding|supercont3.44:982294-983370:1|	2.05e-171	AAEL004102-RA_aldo-keto_reductaseprotein_codingsupercont1.107:2129481-2131070:-1	-1.12177	4.34273e-06	0.0843662	0.000113342	67.8202	1593	1593	52.9691	2365	2632	59.9694	1440	1440	47.7084	1883	2115
CPIJ017372-RA conserved hypothetical protein|protein_coding|supercont3.906:106940-117836:1|	9.31e-99	AAEL001573-RA_conserved_hypothetical_proteinprotein_codingsupercont1.36:993317-994848:1	-1.12293	0.000278897	1	0.00548394	58.4539	1373	1373	38.9621	1899	1936	50.6825	1217	1217	36.0689	1572	1599
CPIJ004652-RA conserved hypothetical protein|protein_coding|supercont3.70:618845-641151:1|	2.82e-72	AAEL006854-RA_Niemann-Pick_Type_C-2,_putativeprotein_codingsupercont1.224:1093179-1107858:-1	-1.123	0.000330577	1	0.00644791	79.528	1868	1868	41.5582	1973	2065	69.0482	1658	1658	38.7757	1673	1719
CPIJ008665-RA mitochondrial ATP synthase coupling factor 6 precursor|protein_coding|supercont3.198:433180-434623:1|	7.07e-103	AAEL002813-RA_coupling_factor,_putativeprotein_codingsupercont1.68:1541561-1563085:1	-1.12304	2.46534e-09	4.78941e-05	8.78791e-08	251.314	5903	5903	126.828	6066	6302	216.348	5195	5195	120.365	5115	5336
CPIJ011179-RA mitochondrial succinate dehydrogenase cytochrome b subunit|protein_coding|supercont3.299:96999-97893:1|	2.55e-105	AAEL008871-RA_succinate_dehydrogenaseprotein_codingsupercont1.353:341260-342194:1	-1.12336	4.03377e-11	7.8364e-07	1.60582e-09	152.798	3589	3589	83.9819	4107	4173	140.512	3374	3374	70.2655	3048	3115
CPIJ005786-RA actin-2|protein_coding|supercont3.100:578892-580178:-1|	0	AAEL004616-RA_actinprotein_codingsupercont1.125:2451419-2452676:-1	-1.12376	2.35851e-32	4.58187e-28	1.5324e-30	413.094	9346	9703	278.068	12543	13817	377.516	8768	9065	237.527	9629	10530
CPIJ015535-RA hypothetical protein|protein_coding|supercont3.663:62610-70899:-1|	7.42e-30	AAEL002081-RB_conserved_hypothetical_proteinprotein_codingsupercont1.48:601762-615945:-1	-1.1244	1.73368e-27	3.36803e-23	1.07605e-25	191.242	4492	4492	166.716	7571	8284	185.697	4459	4459	132.659	5301	5881
CPIJ007777-RA conserved hypothetical protein|protein_coding|supercont3.162:571547-571955:-1|	1.35e-41	AAEL008802-RA_conserved_hypothetical_proteinprotein_codingsupercont1.349:829611-843453:-1	-1.12446	0.000228146	1	0.00460726	146.795	3448	3448	91.6696	3290	4555	116.316	2793	2793	95.7551	3152	4245
CPIJ011691-RA ATP synthase D chain, mitochondrial|protein_coding|supercont3.328:179978-180887:-1|	3.21e-161	AAEL004423-RA_mitochondrial_F0_ATP_synthase_D_chain,_putativeprotein_codingsupercont1.119:444912-457602:-1	-1.12478	5.86644e-24	1.13967e-19	3.51751e-22	403.515	9478	9478	221.114	10854	10987	363.981	8740	8740	191.352	8375	8483
CPIJ014690-RA conserved hypothetical protein|protein_coding|supercont3.585:65806-76515:1|	5.03e-79	AAEL010496-RA_conserved_hypothetical_proteinprotein_codingsupercont1.481:668904-715047:-1	-1.12492	0.00149642	1	0.0255233	24.6928	580	580	17.9515	866	892	22.8634	549	549	15.0456	650	667
CPIJ007428-RA Sialin, Sodium/sialic acid cotransporter, putative |protein_coding|supercont3.154:663492-675607:-1|	0	AAEL004247-RA_Sialin,_Sodium/sialic_acid_cotransporter,_putativeprotein_codingsupercont1.112:2343701-2382815:-1	-1.12527	2.78072e-12	5.4021e-08	1.18989e-10	58.4539	1373	1373	39.103	1797	1943	62.1767	1493	1493	24.5196	992	1087
CPIJ002182-RA conserved hypothetical protein|protein_coding|supercont3.29:259366-259826:1|	4.56e-61	AAEL008394-RA_conserved_hypothetical_proteinprotein_codingsupercont1.321:1041320-1049833:-1	-1.12573	0.000310728	1	0.00607907	48.9599	1150	1150	31.4152	1408	1561	43.2696	1039	1039	28.1288	1128	1247
CPIJ006030-RA ubiquinol-cytochrome c reductase complex 14 kDa protein|protein_coding|supercont3.103:812477-813232:-1|	4.39e-126	AAEL007868-RA_ubiquinol-cytochrome_c_reductase_complex_14_kd_proteinprotein_codingsupercont1.287:901500-905133:-1	-1.12578	1.19614e-12	2.32374e-08	5.19852e-11	258.934	2953	6082	128.539	2609	6387	229.05	2529	5500	115.132	2138	5104
CPIJ006299-RA glyoxalase domain-containing protein 4|protein_coding|supercont3.120:70367-71669:-1|	2.74e-144	AAEL000219-RA_lactoylglutathione_lyaseprotein_codingsupercont1.4:2849485-2851870:-1	-1.12604	1.73314e-07	0.00336697	5.25268e-06	109.755	2578	2578	56.9137	2735	2828	99.1995	2382	2382	48.8137	2066	2164
CPIJ008477-RA acyl-CoA-binding domain-containing protein 6|protein_coding|supercont3.192:399299-400036:1|	5.15e-51	AAEL008309-RA_V-1_protein,_putativeprotein_codingsupercont1.313:1029769-1030512:1	-1.12624	3.4932e-16	6.78623e-12	1.80966e-14	98.7714	2320	2320	68.9887	3247	3428	100.074	2403	2403	48.8813	2036	2167
CPIJ000760-RA conserved hypothetical protein|protein_coding|supercont3.10:144328-147122:1|	0	AAEL008502-RA_hypothetical_proteinprotein_codingsupercont1.329:204345-215570:-1	-1.12641	0.00111195	1	0.0195492	66.4578	1561	1561	45.4826	1980	2260	54.264	1303	1303	45.1143	1789	2000
CPIJ009046-RA proliferating cell nuclear antigen|protein_coding|supercont3.211:351606-352450:1|	0	AAEL012545-RA_proliferating_cell_nuclear_antigenprotein_codingsupercont1.709:253270-254388:1	-1.12644	1.98003e-05	0.384661	0.000471399	19.4563	457	457	18.8169	878	935	20.2397	486	486	13.7373	573	609
CPIJ006471-RA cathepsin l |protein_coding|supercont3.129:568201-577710:1|	0	AAEL002833-RA_cathepsin_lprotein_codingsupercont1.69:336435-370875:-1	-1.1278	7.23882e-17	1.40629e-12	3.86342e-15	788.255	18515	18515	445.528	21647	22138	627.763	15074	15074	466.211	20226	20668
CPIJ009679-RA peroxiredoxin-2|protein_coding|supercont3.260:344068-345114:-1|	9.47e-169	AAEL013528-RA_Thioredoxin_Peroxidase.protein_codingsupercont1.863:362457-363733:1	-1.12875	3.76292e-06	0.0731023	9.87868e-05	52.8767	1242	1242	41.1759	1901	2046	47.684	1145	1145	35.6403	1467	1580
CPIJ009420-RA conserved hypothetical protein|protein_coding|supercont3.234:372408-388980:1|	2.3e-175	AAEL004052-RA_conserved_hypothetical_proteinprotein_codingsupercont1.106:712252-729960:-1	-1.12913	0.000265598	1	0.00526508	49.3857	759	1160	28.4367	889	1413	44.0192	696	1057	24.9031	697	1104
CPIJ002566-RA mitochondrial import inner membrane translocase subunit TIM16|protein_coding|supercont3.35:1444452-1445086:1|	3.05e-65	AAEL012218-RA_mitochondria_associated_granulocyte_macrophage_csf_signaling_moleculeprotein_codingsupercont1.667:188440-189197:1	-1.12992	4.54713e-06	0.0883371	0.000118414	40.9986	963	963	37.5131	1677	1864	37.2727	895	895	32.2116	1269	1428
CPIJ015323-RA XTP3-transactivated gene B protein precursor|protein_coding|supercont3.604:90258-92250:1|	1.02e-126	AAEL007891-RB_xtp3-transactivated_protein_bprotein_codingsupercont1.288:1057333-1061088:-1	-1.13066	2.28536e-06	0.0443976	6.15779e-05	70.4172	1654	1654	54.0358	2411	2685	60.7607	1459	1459	49.3099	1956	2186
CPIJ000699-RA salivary Cys-rich secreted peptide |protein_coding|supercont3.6:720332-720994:-1|	8.34e-15	AAEL000200-RA_conserved_hypothetical_proteinprotein_codingsupercont1.3:4498646-4499222:-1	-1.13173	9.02002e-06	0.175232	0.000224369	89.1922	2095	2095	55.6055	2445	2763	75.8364	1821	1821	52.107	2017	2310
CPIJ007051-RA immature colon carcinoma transcript 1 protein precursor|protein_coding|supercont3.139:361372-362123:1|	2.3e-111	AAEL010339-RA_hypothetical_proteinprotein_codingsupercont1.472:510200-511705:1	-1.13193	8.76864e-05	1	0.00189909	35.2512	828	828	22.0973	1058	1098	33.0248	793	793	17.6397	755	782
CPIJ012840-RA 39S ribosomal protein L24, mitochondrial precursor|protein_coding|supercont3.455:21373-22236:-1|	2.23e-176	AAEL012264-RA_mitochondrial_ribosomal_protein_L24protein_codingsupercont1.673:367214-368903:-1	-1.13412	0.00195543	1	0.0325799	40.8709	45	960	17.6497	91	877	36.6896	50	881	14.9103	57	661
CPIJ013878-RA hypothetical protein|protein_coding|supercont3.499:163346-164835:-1|			-1.13414	5.54835e-21	1.07788e-16	3.20797e-19	141.43	3322	3322	139.527	5949	6933	129.934	3120	3120	117.793	4328	5222
CPIJ008353-RA conserved hypothetical protein|protein_coding|supercont3.176:683508-684109:1|	2.68e-71	AAEL010799-RB_conserved_hypothetical_proteinprotein_codingsupercont1.509:17998-18811:1	-1.13431	0.000126942	1	0.00266894	28.6096	672	672	21.0911	1013	1048	26.6947	641	641	17.1209	729	759
CPIJ017964-RA trypsin 7 precursor|protein_coding|supercont3.1053:62791-63689:1|			-1.13476	2.28096e-41	4.43122e-37	1.62913e-39	195.457	4591	4591	192.597	9367	9570	196.858	4727	4727	145.11	6261	6433
CPIJ009635-RA NADH dehydrogenase, putative |protein_coding|supercont3.227:416999-417833:1|	5.91e-118	AAEL000138-RA_NADH_dehydrogenase,_putativeprotein_codingsupercont1.2:5518950-5523843:-1	-1.1368	9.75904e-06	0.189589	0.000241515	131.596	3091	3091	75.7105	2951	3762	106.612	2560	2560	75.7469	2492	3358
CPIJ013588-RA mitochondrial 28S ribosomal protein S2|protein_coding|supercont3.486:331298-332159:1|	1.25e-147	AAEL008582-RA_40S_ribosomal_protein_S2_(prokaryotic_and_organellar)protein_codingsupercont1.333:933600-934678:-1	-1.13725	8.53236e-05	1	0.00185205	37.8907	890	890	26.4644	1192	1315	33.941	815	815	22.6474	888	1004
CPIJ004405-RA conserved hypothetical protein|protein_coding|supercont3.66:569178-582143:1|	2.6e-164	AAEL006025-RA_conserved_hypothetical_proteinprotein_codingsupercont1.186:1319653-1328073:-1	-1.13744	1.41938e-05	0.275742	0.000342537	35.8898	843	843	34.5547	1598	1717	31.5256	757	757	30.407	1248	1348
CPIJ019397-RA proline synthetase associated protein|protein_coding|supercont3.1999:828-2957:1|	1.13e-168	AAEL003491-RA_proline_synthetase_associated_proteinprotein_codingsupercont1.88:1416249-1437644:-1	-1.1377	0.00130976	1	0.0225975	54.7926	276	1287	30.7511	444	1528	45.6851	233	1097	29.5048	383	1308
CPIJ005750-RA conserved hypothetical protein|protein_coding|supercont3.98:709953-710652:1|	5.43e-24	AAEL004120-RA_Niemann-Pick_Type_C-2,_putativeprotein_codingsupercont1.107:349218-350378:1	-1.13815	1.95831e-06	0.0380442	5.31343e-05	36.0601	847	847	27.511	1240	1367	34.3575	825	825	21.497	851	953
CPIJ002691-RA small nuclear ribonucleoprotein F|protein_coding|supercont3.36:507210-507476:1|			-1.1385	2.01019e-05	0.390519	0.000477991	39.2531	922	922	26.8066	1289	1332	35.94	863	863	22.0834	940	979
CPIJ017217-RB ubiquinol-cytochrome c reductase iron-sulfur subunit|protein_coding|supercont3.892:21656-23239:1|	0	AAEL003675-RB_ubiquinol-cytochrome_c_reductase_iron-sulfur_subunitprotein_codingsupercont1.94:2407977-2416708:-1	-1.13881	2.32239e-07	0.0045117	6.93041e-06	66.5855	64	1564	41.357	136	2055	60.3859	100	1450	34.3997	98	1525
CPIJ008848-RA RPA-interacting protein alpha|protein_coding|supercont3.219:253378-254253:1|			-1.13958	9.34499e-06	0.181545	0.000232155	23.6285	555	555	22.8621	1082	1136	22.8634	549	549	17.9329	759	795
CPIJ009498-RA adrenodoxin |protein_coding|supercont3.235:321022-324312:-1|	3.54e-108	AAEL014379-RA_adrenodoxinprotein_codingsupercont1.1094:186190-213813:-1	-1.13971	2.7158e-06	0.0527599	7.25721e-05	46.3204	1088	1088	34.6553	1656	1722	41.7704	1003	1003	29.2792	1245	1298
CPIJ006565-RA conserved hypothetical protein|protein_coding|supercont3.121:487511-488829:-1|	1.83e-59	AAEL014641-RA_conserved_hypothetical_proteinprotein_codingsupercont1.1200:122284-123323:-1	-1.13992	0.00117271	1	0.0205617	22.2661	523	523	20.1854	930	1003	19.2402	462	462	18.0006	739	798
CPIJ002387-RA RPII140-upstream gene protein|protein_coding|supercont3.33:1185747-1186969:1|	2.08e-158	AAEL012820-RA_conserved_hypothetical_proteinprotein_codingsupercont1.745:408255-419481:-1	-1.1414	0.000507422	1	0.00952434	17.2424	405	405	16.1202	724	801	16.0335	385	385	13.1959	520	585
CPIJ000510-RA conserved hypothetical protein|protein_coding|supercont3.5:1530537-1530920:-1|	1.75e-53	AAEL001854-RA_hypothetical_proteinprotein_codingsupercont1.44:2971145-2971522:1	-1.14145	0.000212002	1	0.00429912	25.6295	602	602	20.3867	956	1013	23.2382	558	558	17.0758	712	757
CPIJ004279-RA conserved hypothetical protein|protein_coding|supercont3.65:79441-80863:-1|			-1.14181	0.00181584	1	0.0305423	20.1374	473	473	20.4471	917	1016	22.2803	535	535	13.2636	545	588
CPIJ005868-RA multisynthetase complex auxiliary component p43|protein_coding|supercont3.111:319136-320149:-1|	7.61e-114	AAEL005307-RA_aminoacyl-tRNA_synthetase_auxiliary_protein,_43kD,_putativeprotein_codingsupercont1.150:146258-147425:-1	-1.14183	2.10864e-12	4.09646e-08	9.08307e-11	90.2992	2121	2121	69.4918	3259	3453	82.6246	1984	1984	57.3177	2395	2541
CPIJ019945-RA hypothetical protein|protein_coding|supercont3.2130:13649-14142:-1|			-1.14197	2.4472e-17	4.75418e-13	1.32798e-15	264.384	6210	6210	148.302	6910	7369	227.842	5471	5471	133.538	5499	5920
CPIJ008190-RA 39S ribosomal protein L14, mitochondrial precursor|protein_coding|supercont3.168:109386-109995:-1|	5.57e-106	AAEL004433-RA_mitochondrial_ribosomal_protein,_L14,_putativeprotein_codingsupercont1.119:1141376-1142028:-1	-1.1424	2.19164e-05	0.425769	0.000519231	34.8254	818	818	31.6567	1313	1573	30.3595	729	729	27.8355	1067	1234
CPIJ008770-RA NADH:ubiquinone dehydrogenase, putative |protein_coding|supercont3.205:311246-317294:1|	1.07e-116	AAEL013744-RA_NADH:ubiquinone_dehydrogenase,_putativeprotein_codingsupercont1.908:261560-263152:-1	-1.1428	6.22551e-07	0.0120943	1.77857e-05	108.052	2538	2538	58.5639	2744	2910	91.4118	2195	2195	54.3853	2265	2411
CPIJ013920-RA aldehyde oxidase |protein_coding|supercont3.512:45970-51068:-1|	0	AAEL010382-RA_aldehyde_oxidaseprotein_codingsupercont1.474:711241-736467:-1	-1.14289	3.92561e-11	7.62629e-07	1.56597e-09	135.683	2536	3187	114.089	3562	5669	109.819	2043	2637	108.725	2961	4820
CPIJ007043-RA transmembrane protein 70|protein_coding|supercont3.139:248524-249364:1|	1.45e-102	AAEL013410-RA_conserved_hypothetical_proteinprotein_codingsupercont1.839:191833-192781:1	-1.14339	0.000146412	1	0.00305188	22.2236	522	522	17.4685	823	868	20.8644	501	501	13.8501	574	614
CPIJ012534-RA eukaryotic translation initiation factor 2-alpha kinase 1|protein_coding|supercont3.432:2679-3731:1|	3.84e-105	AAEL000884-RA_eukaryotic_translation_initiation_factor_2_alpha_kinase_1_(heme-regulated_eukaryotic_initiation_factor_eif-2-alpha_kinase)protein_codingsupercont1.18:1882981-1888977:1	-1.14351	0.00073473	1	0.0134024	13.9217	327	327	13.9467	628	693	13.16	316	316	11.2109	448	497
CPIJ016374-RA conserved hypothetical protein|protein_coding|supercont3.738:190956-191667:1|			-1.14365	1.38206e-05	0.268493	0.00033478	77.4844	1820	1820	52.3251	2553	2600	63.1345	1516	1516	50.3701	2189	2233
CPIJ014630-RA conserved hypothetical protein|protein_coding|supercont3.596:61756-62262:1|	4.23e-107	AAEL012896-RA_conserved_hypothetical_proteinprotein_codingsupercont1.756:345016-345495:-1	-1.14433	1.00091e-05	0.194447	0.000247073	23.4582	551	551	22.7614	766	1131	22.322	536	536	18.0683	502	801
CPIJ004354-RA conserved hypothetical protein|protein_coding|supercont3.68:460631-463060:1|	8.37e-64	AAEL006629-RA_conserved_hypothetical_proteinprotein_codingsupercont1.213:1638165-1644031:-1	-1.1447	6.75194e-05	1	0.00149226	19.3711	455	455	19.2999	775	959	18.2407	438	438	15.5419	539	689
CPIJ013364-RA tropomyosin invertebrate |protein_coding|supercont3.505:104094-164299:-1|	0	AAEL002761-RC_tropomyosin_invertebrateprotein_codingsupercont1.67:2633519-2746705:-1	-1.14484	1.27949e-46	2.48567e-42	9.70965e-45	820.313	19268	19268	573.765	25429	28510	662.912	15918	15918	554.793	22001	24595
CPIJ008783-RA alcohol dehydrogenase class 3|protein_coding|supercont3.206:408960-410285:-1|	0	AAEL006458-RA_alcohol_dehydrogenaseprotein_codingsupercont1.206:403923-406086:1	-1.14528	6.21081e-13	1.20657e-08	2.72365e-11	112.991	2654	2654	72.0678	3449	3581	102.281	2456	2456	59.3027	2504	2629
CPIJ019444-RA 39S ribosomal protein L21, mitochondrial precursor|protein_coding|supercont3.1837:8485-9277:1|	5.65e-82	AAEL003142-RA_conserved_hypothetical_proteinprotein_codingsupercont1.79:2765992-2766897:1	-1.14843	1.277e-05	0.248083	0.000311271	29.3334	286	689	19.5012	432	969	27.8608	340	669	14.6621	303	650
CPIJ005505-RA hypothetical protein|protein_coding|supercont3.92:752872-754596:1|			-1.14891	2.50976e-06	0.0487572	6.74373e-05	26.3106	618	618	22.1577	1089	1101	25.4037	610	610	16.7825	733	744
CPIJ009528-RA conserved hypothetical protein|protein_coding|supercont3.226:193775-202209:-1|	8.66e-92	AAEL000230-RA_conserved_hypothetical_proteinprotein_codingsupercont1.4:3897422-3898304:1	-1.14918	0.00255217	1	0.0411119	13.1127	308	308	9.59965	447	477	12.4103	298	298	7.35363	295	326
CPIJ017358-RA cysteine-rich protein, putative |protein_coding|supercont3.921:140405-153547:1|	0	AAEL011022-RA_cysteine-rich_protein,_putativeprotein_codingsupercont1.534:662511-694822:-1	-1.14926	2.0315e-09	3.9466e-05	7.295e-08	72.4181	1701	1701	66.9963	3115	3329	60.7191	1458	1458	60.5885	2537	2686
CPIJ000894-RA proteasome subunit beta type 2|protein_coding|supercont3.9:1220362-1221186:-1|	6.1e-158	AAEL002401-RA_proteasome_subunit_beta_typeprotein_codingsupercont1.55:852485-854655:1	-1.14979	9.33624e-12	1.81375e-07	3.84269e-10	81.4438	1913	1913	62.2468	2928	3093	73.3376	1761	1761	51.6333	2150	2289
CPIJ009656-RA hypothetical protein|protein_coding|supercont3.245:273550-274617:1|	9.81e-37	AAEL017301-RA_hypothetical_proteinprotein_codingsupercont1.196:964824-1019604:-1	-1.15082	7.57579e-90	1.47175e-85	7.39572e-88	594.033	13953	13953	577.69	25139	28705	525.399	12616	12616	492.761	18780	21845
CPIJ009639-RA single-stranded DNA-binding protein, mitochondrial precursor|protein_coding|supercont3.227:562367-562977:1|	5.66e-99	AAEL000147-RA_single-stranded_DNA_binding_protein,_putativeprotein_codingsupercont1.2:5109811-5110635:1	-1.151	7.68649e-05	1	0.00168539	13.8791	326	326	13.1014	593	651	14.0345	337	337	9.40633	358	417
CPIJ002086-RA acylglycerol kinase, mitochondrial precursor|protein_coding|supercont3.21:425066-426706:1|	3.73e-163	AAEL008676-RA_conserved_hypothetical_proteinprotein_codingsupercont1.341:999844-1015705:1	-1.1516	0.000232813	1	0.00469635	28.4393	668	668	24.2306	1113	1204	23.9461	575	575	21.7902	886	966
CPIJ011777-RA FK506-binding protein 2 precursor|protein_coding|supercont3.384:147662-148236:1|	7.29e-79	AAEL008367-RA_fk506-binding_proteinprotein_codingsupercont1.320:377809-378488:1	-1.1525	5.08822e-06	0.0988489	0.000131448	39.5511	929	929	26.8669	1165	1335	35.5236	853	853	22.106	851	980
CPIJ000040-RA UDP-glucuronosyltransferase 2B1|protein_coding|supercont3.1:895884-897520:-1|	2.02e-180	AAEL003079-RA_glucosyl/glucuronosyl_transferasesprotein_codingsupercont1.76:521083-525043:-1	-1.15259	3.29945e-06	0.0640985	8.73277e-05	109.968	2583	2583	59.228	2766	2943	88.6215	2128	2128	58.1749	2401	2579
CPIJ017679-RA succinate dehydrogenase |protein_coding|supercont3.1011:16191-18126:1|	1.83e-147	AAEL010330-RA_succinate_dehydrogenaseprotein_codingsupercont1.471:882299-889743:-1	-1.15266	3.26538e-13	6.34365e-09	1.45164e-11	141.516	3324	3324	93.4809	4400	4645	120.23	2887	2887	83.6419	3492	3708
CPIJ001725-RA NAD dependent epimerase/dehydratase |protein_coding|supercont3.25:560398-563293:1|	0	AAEL014651-RA_NAD_dependent_epimerase/dehydrataseprotein_codingsupercont1.1201:212441-225236:1	-1.15299	0.00254277	1	0.0409945	18.3068	430	430	13.846	600	688	15.9086	382	382	11.9778	475	531
CPIJ013823-RA mitochondrial import inner membrane translocase subunit Tim22|protein_coding|supercont3.491:176698-177562:1|	7.61e-162	AAEL000163-RA_mitochondrial_inner_membrane_protein_translocase,_22kD-subunit,_putativeprotein_codingsupercont1.3:1217709-1218978:-1	-1.15377	0.000418644	1	0.00800491	22.7344	534	534	19.6622	827	977	19.4901	468	468	17.2562	612	765
CPIJ000907-RA tetraspanin 29fb |protein_coding|supercont3.9:1537647-1538849:1|	3.63e-174	AAEL012532-RC_tetraspanin_29fbprotein_codingsupercont1.706:582098-588508:1	-1.15386	3.85542e-15	7.48992e-11	1.94039e-13	204.482	4803	4803	149.569	7280	7432	163.084	3916	3916	143.757	6209	6373
CPIJ004991-RA peptidyl-prolyl cis-trans isomerase|protein_coding|supercont3.81:905338-909031:1|	2.65e-169	AAEL013279-RA_peptidyl-prolyl_cis-trans_isomerase_(cyclophilin)protein_codingsupercont1.817:161728-173771:-1	-1.15439	1.02613e-18	1.99347e-14	5.69562e-17	188.687	4432	4432	111.875	5316	5559	165.332	3970	3970	95.0333	3982	4213
CPIJ001361-RA proteasome subunit beta type 3|protein_coding|supercont3.18:1661318-1662225:1|	0	AAEL006174-RA_proteasome_subunit_beta_typeprotein_codingsupercont1.193:1256777-1257730:1	-1.15445	5.30749e-10	1.03109e-05	1.98286e-08	60.9658	1421	1432	44.1342	2048	2193	55.8049	1327	1340	35.2343	1425	1562
CPIJ009225-RA aquaporin|protein_coding|supercont3.225:294249-295383:1|	4.5e-142	AAEL005008-RC_aquaporinprotein_codingsupercont1.138:1730427-1773617:1	-1.15474	5.12914e-25	9.96437e-21	3.11387e-23	92.3853	2170	2170	91.1866	4170	4531	92.203	2213	2214	66.7692	2649	2960
CPIJ005137-RA Sec61 protein complex gamma subunit, putative |protein_coding|supercont3.84:713971-714799:1|	5.67e-86	AAEL005471-RA_Sec61_protein_complex_gamma_subunit,_putativeprotein_codingsupercont1.158:634256-636680:1	-1.15499	1.91527e-13	3.72079e-09	8.69343e-12	126.189	2964	2964	98.2304	4651	4881	105.113	2524	2524	89.191	3727	3954
CPIJ006347-RA actin binding protein, putative |protein_coding|supercont3.116:576801-577579:-1|	0	AAEL011972-RB_actin_binding_protein,_putativeprotein_codingsupercont1.639:70253-80717:1	-1.15596	4.83264e-09	9.38838e-05	1.68553e-07	71.5667	1681	1681	53.0295	2464	2635	61.3854	1474	1474	46.4001	1918	2057
CPIJ002659-RA transmembrane protease|protein_coding|supercont3.36:35385-37440:1|	0	AAEL001077-RA_Clip-Domain_Serine_Protease_family_B._Protease_homologue.protein_codingsupercont1.22:3157027-3159161:1	-1.15641	0.000236718	1	0.00475567	45.0857	942	1059	31.7171	1114	1576	35.94	719	863	30.4747	953	1351
CPIJ014887-RA ras-related protein Rab, putative |protein_coding|supercont3.574:104001-119499:-1|	3.24e-160	AAEL013620-RA_ras-related_protein_Rab,_putativeprotein_codingsupercont1.886:325255-332861:-1	-1.15655	6.62521e-10	1.28708e-05	2.45158e-08	57.4321	1349	1349	53.4521	2397	2656	50.0162	1201	1201	45.8587	1813	2033
CPIJ016258-RA probable ER retained protein |protein_coding|supercont3.790:149644-157488:1|	1.71e-132	AAEL002701-RA_mannosyltransferaseprotein_codingsupercont1.65:1853839-1860611:1	-1.15694	7.94296e-06	0.154308	0.000199409	27.9285	656	656	21.1514	872	1051	25.8202	620	620	16.6021	532	736
CPIJ007632-RA mitochondrial 28S ribosomal protein S6|protein_coding|supercont3.148:255453-255924:1|	6.6e-91	AAEL004034-RA_mitochondrial_ribosomal_protein,_S6,_putativeprotein_codingsupercont1.105:1310140-1311126:-1	-1.15733	0.000222436	1	0.00450131	22.6067	531	531	16.6635	646	828	20.2397	486	486	13.6922	462	607
CPIJ017840-RA 39S ribosomal protein L12, mitochondrial precursor|protein_coding|supercont3.1002:59828-60455:-1|	1.42e-120	AAEL006117-RA_mitochondrial_60S_ribosomal_protein_L7/L12protein_codingsupercont1.190:40428-41222:-1	-1.15744	1.09625e-05	0.212968	0.000269239	59.3054	1393	1393	31.6165	1438	1571	50.5159	1213	1213	28.0385	1148	1243
CPIJ015883-RA f-box/lrr protein, drome |protein_coding|supercont3.741:212950-223169:-1|	5.85e-83	AAEL012126-RA_F-box/lrr_protein,_dromeprotein_codingsupercont1.657:516669-518640:1	-1.15778	8.39996e-05	1	0.00182739	22.3513	525	525	19.7427	906	981	19.8232	476	476	16.5344	680	733
CPIJ003101-RA phosrestin ii|protein_coding|supercont3.39:314491-319111:-1|	0	AAEL013535-RA_phosrestin_ii_(arrestin_a)_(arrestin_1)protein_codingsupercont1.864:397813-406985:-1	-1.15841	6.82147e-87	1.32521e-82	6.62603e-85	2548.6	59863	59863	1131.15	53630	56206	2030.92	48767	48767	1145.63	48632	50788
CPIJ014785-RA mitochondrial ribosomal protein, L46, putative |protein_coding|supercont3.588:214907-218724:1|	1.26e-84	AAEL009833-RA_mitochondrial_ribosomal_protein,_L46,_putativeprotein_codingsupercont1.431:1006051-1007041:1	-1.15874	0.00106663	1	0.0188035	16.4761	344	387	14.3089	606	711	14.4093	320	346	12.1583	458	539
CPIJ003659-RA peptidyl-tRNA hydrolase 2, mitochondrial precursor|protein_coding|supercont3.53:893897-894427:1|	6.19e-61	AAEL006066-RA_peptidyl-tRNA_hydrolaseprotein_codingsupercont1.188:1255891-1257308:-1	-1.15887	1.50972e-05	0.293293	0.000362987	29.9294	703	703	27.4908	1074	1366	25.5703	614	614	23.9783	787	1063
CPIJ003763-RA RNA polymerase II mediator complex subunit 10|protein_coding|supercont3.52:143360-143811:1|	8.1e-134	AAEL014501-RA_Mediator_of_RNA_polymerase_II_transcription_subunit_10_(Mediator_complex_subunit_10)protein_codingsupercont1.1138:107484-109385:1	-1.15904	0.000832835	1	0.0150647	35.5492	835	835	18.7566	906	932	30.0264	721	721	16.8276	726	746
CPIJ007520-RA methionine-R-sulfoxide reductase|protein_coding|supercont3.164:581567-588121:1|	2.54e-107	AAEL900252-RB_hypothetical_proteinprotein_codingsupercont1.61:160825-165405:1	-1.15911	3.24762e-13	6.30914e-09	1.44705e-11	89.8734	2111	2111	80.2185	3681	3986	76.2528	1831	1831	70.4911	2864	3125
CPIJ015157-RA Lsm6 protein|protein_coding|supercont3.619:150912-151361:1|	1.41e-73	AAEL017161-RA_hypothetical_proteinprotein_codingsupercont1.39:1394806-1397790:1	-1.16033	5.57597e-06	0.108324	0.000143286	23.1176	543	543	22.0168	990	1094	21.2808	511	511	17.6171	690	781
CPIJ015785-RA transferrin precursor|protein_coding|supercont3.666:7727-9773:1|	0	AAEL015458-RA_transferrinprotein_codingsupercont1.2392:7829-10156:-1	-1.16064	2.88128e-13	5.59745e-09	1.29571e-11	216.446	5084	5084	129.243	5804	6422	171.454	4117	4117	126.388	5057	5603
CPIJ005905-RA conserved hypothetical protein|protein_coding|supercont3.111:801461-802373:-1|			-1.16065	1.14004e-05	0.221476	0.000278937	117.972	2771	2771	55.6458	2537	2765	93.0359	2234	2234	56.5508	2288	2507
CPIJ018192-RA conserved hypothetical protein|protein_coding|supercont3.1253:45530-52693:-1|	4.06e-85	AAEL004855-RA_ADP,ATP_carrier_proteinprotein_codingsupercont1.132:1668790-1683162:1	-1.16097	1.50317e-46	2.92021e-42	1.13627e-44	572.278	6806	13442	333.754	8555	16584	481.755	6813	11568	298.657	6803	13240
CPIJ002418-RA conserved hypothetical protein|protein_coding|supercont3.32:460047-460662:-1|	6.36e-61	AAEL006521-RA_conserved_hypothetical_proteinprotein_codingsupercont1.209:1384480-1385333:1	-1.16112	0.000268579	1	0.00531332	34.57	811	812	25.3173	1032	1258	28.0274	673	673	23.5497	891	1044
CPIJ012052-RA long wavelength sensitive opsin|protein_coding|supercont3.358:153483-154898:-1|	0	AAEL006259-RA_long_wavelength_sensitive_opsinprotein_codingsupercont1.197:948069-949187:1	-1.16136	8.45641e-56	1.64283e-51	6.90263e-54	13444.6	296748	315794	3050.42	141874	151573	10209.2	230576	245145	3993.95	165873	177059
CPIJ007228-RA heat shock protein, putative |protein_coding|supercont3.151:268592-269811:1|	4.65e-97	AAEL001052-RA_heat_shock_protein,_putativeprotein_codingsupercont1.21:2602023-2603616:1	-1.16224	8.55678e-46	1.66233e-41	6.39356e-44	199.586	4688	4688	179.777	8525	8933	190.861	4583	4583	135.546	5753	6009
CPIJ016621-RA conserved hypothetical protein|protein_coding|supercont3.795:130477-131071:-1|			-1.16287	0.00203062	1	0.0336595	10.6009	249	249	8.89527	384	442	9.95326	239	239	6.81226	253	302
CPIJ010804-RA zinc carboxypeptidase|protein_coding|supercont3.281:93767-97358:1|	3.38e-113	AAEL001840-RA_zinc_carboxypeptidaseprotein_codingsupercont1.44:426949-428791:-1	-1.16319	0.000269268	1	0.00531613	50.8758	1194	1195	29.3625	1373	1459	40.6043	975	975	28.3769	1212	1258
CPIJ005304-RA DNA-directed RNA polymerase II subunit J|protein_coding|supercont3.83:480619-481111:1|	3.14e-133	AAEL013700-RA_DNA-directed_RNA_polymerase_II_13.3_kDa_polypeptideprotein_codingsupercont1.898:223356-241286:1	-1.16385	0.000347822	1	0.00674365	17.2424	405	405	16.2208	692	806	14.9924	360	360	13.7599	529	610
CPIJ015227-RA acetyl-coa acetyltransferase 2, putative |protein_coding|supercont3.648:9835-19672:-1|	0	AAEL006912-RB_acetyl-coa_acetyltransferase_2,protein_codingsupercont1.227:38497-46204:-1	-1.16494	2.66211e-14	5.17168e-10	1.25832e-12	57.1341	825	1342	51.4396	1392	2556	54.2224	811	1302	38.9788	948	1728
CPIJ013025-RA salivary secreted angiopoietin, putative|protein_coding|supercont3.426:146916-147684:-1|	4.57e-13	AAEL006704-RA_fibrinogen_and_fibronectinprotein_codingsupercont1.217:211371-212726:1	-1.1664	2.84534e-24	5.52763e-20	1.71134e-22	120.356	2612	2827	103.443	4398	5140	109.944	2400	2640	81.9276	3068	3632
CPIJ018072-RA splicing factor 3B subunit 5|protein_coding|supercont3.1158:60489-60838:-1|	2.19e-83	AAEL006688-RA_conserved_hypothetical_proteinprotein_codingsupercont1.217:929173-929564:-1	-1.16653	7.88341e-06	0.153151	0.000198382	25.1612	591	591	22.1577	832	1101	22.4053	538	538	18.1585	613	805
CPIJ007862-RA mitochondrial ribosomal protein L50|protein_coding|supercont3.189:68308-68992:-1|	5.29e-69	AAEL013790-RA_mitochondrial_ribosomal_protein,_L50,_putativeprotein_codingsupercont1.922:1181-3493:-1	-1.1672	4.41321e-07	0.00857354	1.28155e-05	35.166	826	826	23.8884	1154	1187	32.2336	774	774	18.3615	794	814
CPIJ000347-RA CD109 antigen precursor|protein_coding|supercont3.4:92575-97685:1|	1.18e-23	AAEL001802-RA_macroglobulin/complementprotein_codingsupercont1.43:685886-717122:1	-1.16727	8.42096e-06	0.163594	0.000210817	220.32	5167	5175	211.373	8856	10503	183.781	4407	4413	186.051	6761	8248
CPIJ009804-RA aminoacylase, putative |protein_coding|supercont3.266:352193-357104:1|	0	AAEL011206-RA_aminoacylase,_putativeprotein_codingsupercont1.551:614679-628400:-1	-1.16772	2.86573e-05	0.556725	0.000663558	67.0113	1574	1574	45.704	2064	2271	50.5992	1215	1215	45.9264	1819	2036
CPIJ001452-RA late histone|protein_coding|supercont3.16:1319993-1320475:1|	6.95e-40	AAEL012499-RA_histone_H2Aprotein_codingsupercont1.703:324337-325851:-1	-1.16888	0.000118925	1	0.0025123	15.8375	356	372	12.3165	546	612	14.9507	347	359	9.13565	353	405
CPIJ017748-RA galectin, putative|protein_coding|supercont3.1013:114182-114739:1|	4.96e-118	AAEL012001-RA_galectinprotein_codingsupercont1.643:594999-605058:1	-1.16938	5.48137e-07	0.0106487	1.57992e-05	144.751	3400	3400	89.0735	4374	4426	105.238	2527	2527	94.7175	4155	4199
CPIJ017229-RA conserved hypothetical protein|protein_coding|supercont3.892:73114-74093:-1|	2.94e-11	AAEL003656-RA_hypothetical_proteinprotein_codingsupercont1.94:2227722-2228591:1	-1.16939	0.00230624	1	0.0376324	16.8592	396	396	14.651	645	728	13.6597	328	328	13.2862	517	589
CPIJ009025-RA hypothetical protein|protein_coding|supercont3.216:462320-464785:1|	6.06e-95	AAEL013989-RA_protein_translocation_complex_beta_subunit,_putativeprotein_codingsupercont1.976:132866-138000:1	-1.17035	8.20571e-05	1	0.00179256	136.577	3208	3208	129.444	6057	6432	113.026	2714	2714	114.275	4718	5066
CPIJ009762-RA pyridoxal phosphate phosphatase phospho2|protein_coding|supercont3.233:550318-551340:-1|	2.69e-86	AAEL011597-RC_conserved_hypothetical_proteinprotein_codingsupercont1.593:664337-676129:-1	-1.17054	0.000486953	1	0.00917559	39.466	927	927	22.3187	1023	1109	31.6922	761	761	21.0909	872	935
CPIJ008101-RA mitochondrial ATP synthase lipid binding protein precursor |protein_coding|supercont3.184:224710-233423:-1|	0	AAEL012740-RA_ATPase_subunit,_putativeprotein_codingsupercont1.733:275383-293284:-1	-1.17077	0	0	0	3214.33	75500	75500	2055.61	95829	102142	2684.97	64472	64472	1816.3	75359	80520
CPIJ008689-RA conserved hypothetical protein|protein_coding|supercont3.198:570582-572127:-1|	0	AAEL002814-RA_hypothetical_proteinprotein_codingsupercont1.68:2111939-2146683:1	-1.17113	0.000915054	1	0.0164752	19.3711	455	455	14.651	650	728	16.2834	391	391	12.7673	515	566
CPIJ004829-RA cytochrome c oxidase, subunit VB, putative |protein_coding|supercont3.76:924613-931198:1|	1e-124	AAEL013007-RA_cytochrome_c_oxidase,_subunit_VB,_putativeprotein_codingsupercont1.775:78487-90065:-1	-1.17137	8.8278e-40	1.71498e-35	6.25904e-38	415.223	9753	9753	299.924	13239	14903	331.581	7962	7962	278.942	10855	12366
CPIJ007970-RA UDP-glucose 4-epimerase|protein_coding|supercont3.186:323973-325428:-1|	0	AAEL007390-RA_UDP-glucose_4-epimeraseprotein_codingsupercont1.253:1069917-1078802:-1	-1.17238	4.25743e-12	8.27091e-08	1.8138e-10	89.916	2112	2112	74.1206	3354	3683	72.6297	1744	1744	67.288	2673	2983
CPIJ019271-RA conserved hypothetical protein|protein_coding|supercont3.1950:21114-26748:1|	3.06e-78	AAEL009185-RA_arginine_or_creatine_kinaseprotein_codingsupercont1.377:1007950-1046490:1	-1.17337	4.53152e-12	8.80338e-08	1.92214e-10	157.651	3368	3703	94.6079	3926	4701	123.562	2623	2967	91.4241	3313	4053
CPIJ015460-RA vacuolar ATP synthase subunit S1 |protein_coding|supercont3.659:182750-191531:-1|	1.51e-36	AAEL007777-RA_vacuolar_ATP_synthase_subunit_S1protein_codingsupercont1.280:144629-146549:1	-1.1734	1.75088e-09	3.40144e-05	6.34596e-08	65.7766	1545	1545	44.9392	2069	2233	55.8049	1340	1340	38.5502	1573	1709
CPIJ016767-RA conserved hypothetical protein|protein_coding|supercont3.879:187052-187671:1|	7.49e-16	AAEL010014-RA_hypothetical_proteinprotein_codingsupercont1.446:955271-963629:-1	-1.17346	1.10986e-07	0.00215613	3.41701e-06	37.8482	480	889	35.078	909	1743	31.9421	436	767	30.204	731	1339
CPIJ000484-RA lethal 35Di|protein_coding|supercont3.5:1135787-1136585:-1|	4.53e-108	AAEL009066-RA_symbol,_putativeprotein_codingsupercont1.366:1039835-1040607:1	-1.17417	9.70528e-15	1.88544e-10	4.71361e-13	156.544	3677	3677	81.0838	3951	4029	130.85	3142	3142	71.5287	3117	3171
CPIJ009076-RA mitochondrial NADH-ubiquinone oxidoreductase AGGG subunit|protein_coding|supercont3.228:142290-142931:1|	4.75e-62	AAEL013960-RA_conserved_hypothetical_proteinprotein_codingsupercont1.971:130310-156969:-1	-1.17472	1.12019e-11	2.17619e-07	4.58146e-10	133.256	3130	3130	84.9076	3143	4219	104.78	2516	2516	80.9351	2457	3588
CPIJ007796-RA conserved hypothetical protein|protein_coding|supercont3.160:101933-103772:-1|	0	AAEL011004-RA_hypothetical_proteinprotein_codingsupercont1.532:556556-566124:-1	-1.17537	0.00097116	1	0.0173248	12.6444	297	297	11.9744	545	595	10.9528	263	263	9.99282	401	443
CPIJ002771-RA cystatin-like protein |protein_coding|supercont3.36:1343784-1344323:-1|	2.04e-28	AAEL013287-RB_conserved_hypothetical_proteinprotein_codingsupercont1.818:324312-330029:1	-1.17567	0.000523247	1	0.00981189	35.9749	844	845	25.0154	1087	1243	27.4027	657	658	24.4745	949	1085
CPIJ006249-RA aldo-keto reductase, putative|protein_coding|supercont3.110:295204-296357:1|	3.34e-131	AAEL008663-RA_aldo-keto_reductaseprotein_codingsupercont1.339:1267343-1268964:-1	-1.17599	4.26887e-35	8.29314e-31	2.84988e-33	128.829	3005	3026	108.816	5080	5407	124.686	2953	2994	77.3936	3151	3431
CPIJ003174-RA ubiquitin fusion degradation protein 2|protein_coding|supercont3.43:611414-613416:1|	2.27e-65	AAEL001615-RA_mitochondrial_ribosomal_protein,_S18C,_putativeprotein_codingsupercont1.37:2255816-2257227:-1	-1.17839	1.11582e-05	0.21677	0.000273699	24.8631	584	584	23.4457	1039	1165	20.7394	498	498	20.2563	801	898
CPIJ003918-RA growth and transformation-dependent protein|protein_coding|supercont3.61:176422-176957:1|	1.31e-62	AAEL002350-RA_conserved_hypothetical_proteinprotein_codingsupercont1.54:2931949-2940026:-1	-1.17858	8.21217e-05	1	0.00179256	26.779	629	629	19.1188	884	950	22.3636	537	537	16.5795	695	735
CPIJ002650-RA dolichol-phosphate mannosyltransferase|protein_coding|supercont3.42:1328798-1329640:1|	0	AAEL010227-RA_dolichol-phosphate_mannosyltransferaseprotein_codingsupercont1.464:31744-32849:1	-1.17906	6.29118e-07	0.0122219	1.7947e-05	36.3155	853	853	29.1411	1308	1448	30.5678	734	734	24.9482	1008	1106
CPIJ014446-RA conserved hypothetical protein|protein_coding|supercont3.534:283728-289018:-1|	7.14e-129	AAEL008671-RA_conserved_hypothetical_proteinprotein_codingsupercont1.340:323048-330993:1	-1.1792	2.79002e-06	0.0542017	7.43508e-05	31.5898	742	742	23.7073	1071	1178	27.1112	651	651	19.7826	793	877
CPIJ011358-RA conserved hypothetical protein|protein_coding|supercont3.323:104392-128184:1|	3.72e-90	AAEL014760-RA_conserved_hypothetical_proteinprotein_codingsupercont1.1258:46239-136502:1	-1.17937	8.7093e-06	0.169196	0.000217755	46.5758	1094	1094	36.5672	1636	1817	35.3986	850	850	35.0989	1431	1556
CPIJ018866-RA AH receptor-interacting protein|protein_coding|supercont3.1426:44407-45420:-1|	0	AAEL009021-RA_peptidylprolyl_isomeraseprotein_codingsupercont1.362:1258741-1260078:-1	-1.17939	0.000237559	1	0.00476762	18.2642	429	429	15.1139	686	751	15.5338	373	373	12.7673	527	566
CPIJ014084-RA conserved hypothetical protein|protein_coding|supercont3.496:66381-67148:1|	2.85e-59	AAEL007054-RA_NADH_dehydrogenase,_putativeprotein_codingsupercont1.233:1317151-1318690:-1	-1.17956	8.4589e-11	1.64331e-06	3.31313e-09	137.301	3225	3225	71.9672	3361	3576	108.861	2614	2614	68.5512	2859	3039
CPIJ009976-RA conserved hypothetical protein|protein_coding|supercont3.263:137326-138292:-1|	2.64e-42	AAEL001132-RA_conserved_hypothetical_proteinprotein_codingsupercont1.23:173045-198438:-1	-1.18083	1.23653e-05	0.240221	0.000302165	30.3126	712	712	22.3791	1057	1112	25.4037	610	610	19.2187	791	852
CPIJ015088-RA 4-coumarate-CoA ligase 1|protein_coding|supercont3.646:91390-93101:-1|	1.1e-120	AAEL002658-RB_AMP_dependent_ligaseprotein_codingsupercont1.63:930289-932197:1	-1.18113	1.73036e-10	3.36157e-06	6.61727e-09	117.632	2763	2763	65.3461	2774	3247	93.494	2245	2245	61.4231	2349	2723
CPIJ016432-RA vacuolar ATP synthase subunit F|protein_coding|supercont3.760:86456-87195:1|	3.83e-146	AAEL002464-RA_vacuolar_ATP_synthase_subunit_fprotein_codingsupercont1.58:2702902-2703809:-1	-1.18168	1.67398e-26	3.25205e-22	1.0324e-24	176.894	4155	4155	135.281	5838	6722	147.175	3534	3534	117.004	4462	5187
CPIJ004823-RA cytochrome c oxidase subunit iv, putative|protein_coding|supercont3.76:758615-762109:-1|	1.81e-145	AAEL005170-RA_cytochrome_c_oxidase_subunit_ivprotein_codingsupercont1.144:81906-102315:-1	-1.18193	9.48478e-57	1.84261e-52	7.77472e-55	701.149	16469	16469	442.832	21430	22004	543.14	13042	13042	424.751	18298	18830
CPIJ010938-RA ATP-dependent Clp protease proteolytic subunit|protein_coding|supercont3.288:228356-229094:-1|	1.53e-177	AAEL001797-RA_endopeptidase_clp,_putativeprotein_codingsupercont1.43:522562-523540:-1	-1.1823	1.92471e-05	0.373913	0.000459353	20.9463	492	492	17.7905	728	884	18.2824	439	439	14.4817	519	642
CPIJ013088-RA conserved hypothetical protein|protein_coding|supercont3.442:291389-292471:1|	3.04e-106	AAEL002958-RB_conserved_hypothetical_proteinprotein_codingsupercont1.73:1881063-1889678:1	-1.18236	2.51203e-09	4.88011e-05	8.9216e-08	47.1293	970	1107	38.5999	1408	1918	39.9796	815	960	32.5274	998	1442
CPIJ005436-RA mitochondrial 28S ribosomal protein S28|protein_coding|supercont3.97:219965-220792:-1|	2.57e-48	AAEL003730-RA_mitochondrial_ribosomal_protein,_S28,_putativeprotein_codingsupercont1.95:1430637-1431465:1	-1.18258	0.0024427	1	0.0396113	24.5225	576	576	14.0473	656	698	19.5317	469	469	13.0831	560	580
CPIJ015103-RA trypsin-5 precursor|protein_coding|supercont3.592:161485-162490:1|	2.06e-25	AAEL008097-RA_trypsin-eta,_putativeprotein_codingsupercont1.300:849823-879637:-1	-1.18267	1.80208e-34	3.5009e-30	1.19485e-32	480.105	11277	11277	239.991	11824	11925	381.681	9165	9165	227.196	9986	10072
CPIJ019894-RA conserved hypothetical protein|protein_coding|supercont3.2307:17067-25342:-1|	6.07e-131	AAEL000958-RA_conserved_hypothetical_proteinprotein_codingsupercont1.19:718439-727969:-1	-1.1827	0.00185576	1	0.031106	14.3474	300	337	11.4512	366	569	11.9106	241	286	9.90259	275	439
CPIJ002169-RA adenine phosphoribosyltransferase|protein_coding|supercont3.21:1615735-1616403:1|	8.94e-91	AAEL005976-RA_adenine_phosphoribosyltransferase,_putativeprotein_codingsupercont1.183:860223-861764:-1	-1.18307	0.000234194	1	0.0047147	16.7315	393	393	14.3693	629	714	14.2427	342	342	12.0455	462	534
CPIJ006943-RA mitochondrial ribosomal protein S10|protein_coding|supercont3.153:24252-24934:1|	7.02e-105	AAEL006049-RA_mitochondrial_ribosomal_protein,_S10,_putativeprotein_codingsupercont1.187:490649-492324:-1	-1.18313	9.73569e-05	1	0.00208759	19.9671	469	469	13.685	664	680	17.616	423	423	10.8274	463	480
CPIJ010589-RA conserved hypothetical protein|protein_coding|supercont3.268:399074-399785:1|	2.82e-103	AAEL006557-RA_conserved_hypothetical_proteinprotein_codingsupercont1.210:1199067-1200238:-1	-1.18365	3.7575e-08	0.000729969	1.18501e-06	40.7432	957	957	31.1938	1404	1550	34.8572	837	837	25.9182	1054	1149
CPIJ008347-RA phosphatidylserine decarboxylase |protein_coding|supercont3.176:451328-460044:1|	8.97e-159	AAEL010223-RA_phosphatidylserine_decarboxylaseprotein_codingsupercont1.463:377095-391877:1	-1.18371	2.81651e-09	5.47164e-05	9.98475e-08	37.6353	884	884	37.3924	1649	1858	31.9837	768	768	31.3996	1260	1392
CPIJ017732-RA NADH dehydrogenase 1 alpha subcomplex subunit 12|protein_coding|supercont3.986:116828-117492:1|	7.68e-104	AAEL001164-RA_NADH:ubiquinone_dehydrogenase,_putativeprotein_codingsupercont1.24:2382017-2393694:1	-1.18374	6.68302e-13	1.29831e-08	2.91755e-11	140.409	3298	3298	67.5598	3277	3357	114.941	2760	2760	60.7464	2614	2693
CPIJ014050-RA predicted protein|protein_coding|supercont3.500:202880-203182:-1|	2.78e-48	AAEL017081-RB_hypothetical_proteinprotein_codingsupercont1.109:2112211-2113006:-1	-1.18523	2.72314e-06	0.0529024	7.26681e-05	42.9996	1010	1010	23.1639	1127	1151	36.3565	873	873	19.4668	849	863
CPIJ004023-RA NADH:ubiquinone dehydrogenase, putative |protein_coding|supercont3.57:628454-633139:1|	1.24e-82	AAEL002881-RA_NADH:ubiquinone_dehydrogenase,_putativeprotein_codingsupercont1.70:828269-838194:1	-1.18563	6.0309e-59	1.17162e-54	5.02842e-57	545.073	12803	12803	292.981	14426	14558	455.31	10933	10933	251.535	11010	11151
CPIJ008457-RA 39S ribosomal protein L55, mitochondrial precursor|protein_coding|supercont3.190:155285-155690:1|	8.86e-38	AAEL006118-RA_mitochondrial_ribosomal_protein,_L55,_putativeprotein_codingsupercont1.190:1420734-1421474:-1	-1.18582	1.57628e-06	0.0306224	4.30695e-05	27.077	636	636	18.9176	910	940	24.2377	582	582	14.5494	625	645
CPIJ004638-RA protein FAM8A1|protein_coding|supercont3.70:287843-289133:-1|	0	AAEL006098-RA_conserved_hypothetical_proteinprotein_codingsupercont1.189:2105050-2106518:-1	-1.18627	0.000116946	1	0.00247755	32.569	765	765	27.0078	1165	1342	25.0706	602	602	25.1512	961	1115
CPIJ017195-RA leucine-rich immune protein (Short)|protein_coding|supercont3.970:86277-87521:-1|	3.5e-30	AAEL012767-RA_leucine-rich_immune_protein_(Short)protein_codingsupercont1.738:506597-508230:-1	-1.18641	0.000334668	1	0.00651462	22.6493	532	532	16.1604	753	803	18.3656	441	441	14.3463	591	636
CPIJ005059-RA isochorismatase domain-containing protein 2, mitochondrial precursor|protein_coding|supercont3.79:120809-121843:1|	6.31e-76	AAEL008454-RB_conserved_hypothetical_proteinprotein_codingsupercont1.326:393306-394981:1	-1.18665	7.72803e-06	0.150132	0.000194724	32.7819	770	770	28.0946	1258	1396	25.6536	616	616	25.6475	1023	1137
CPIJ006457-RA phenylalanyl-tRNA synthetase, mitochondrial precursor|protein_coding|supercont3.129:350244-351703:-1|	0	AAEL003994-RA_phenylalanyl-tRNA_synthetase_mitochondrialprotein_codingsupercont1.104:188406-192592:1	-1.18669	5.80464e-06	0.112767	0.000148573	27.1621	638	638	20.1653	906	1002	23.2798	559	559	16.6021	647	736
CPIJ015280-RA cytochrome c oxidase assembly protein COX11, mitochondrial precursor|protein_coding|supercont3.636:256282-257080:1|	9.93e-149	AAEL006779-RA_cytochrome_c_oxidase_assembly_protein_cox11protein_codingsupercont1.220:271953-273469:1	-1.18691	0.000270962	1	0.00534414	15.7949	371	371	11.914	557	592	13.8263	332	332	9.51912	391	422
CPIJ017383-RA tubulin alpha-1 chain|protein_coding|supercont3.997:140152-141899:1|	0	AAEL006642-RA_tubulin_alpha_chainprotein_codingsupercont1.215:571537-574025:1	-1.18756	1.8113e-05	0.351881	0.000432819	101.879	1305	2393	55.0018	1452	2733	72.4631	965	1740	59.6411	1368	2644
CPIJ010610-RA NADH-ubiquinone oxidoreductase B8 subunit|protein_coding|supercont3.300:168626-169187:-1|	1.91e-66	AAEL003011-RA_NADH_dehydrogenase,_putativeprotein_codingsupercont1.74:1420932-1421552:-1	-1.18765	7.97415e-11	1.54914e-06	3.13591e-09	90.8526	2134	2134	53.7138	2356	2669	73.5875	1767	1767	48.137	1858	2134
CPIJ015131-RA mitochondrial intermembrane space import and assembly protein 40|protein_coding|supercont3.608:245313-245904:-1|	9.23e-78	AAEL001085-RA_conserved_hypothetical_proteinprotein_codingsupercont1.22:962325-963578:-1	-1.18877	9.87648e-09	0.00019187	3.31956e-07	28.9502	680	680	24.5123	1131	1218	26.6114	639	639	18.3615	738	814
CPIJ011274-RA conserved hypothetical protein|protein_coding|supercont3.322:284357-284851:1|	1.89e-66	AAEL013782-RA_conserved_hypothetical_proteinprotein_codingsupercont1.918:292755-293491:1	-1.18881	0.00133318	1	0.0229607	10.2603	241	241	8.65377	368	430	9.12035	219	219	6.7897	241	301
CPIJ004798-RA troponin C |protein_coding|supercont3.75:916447-931906:-1|	8.06e-135	AAEL012114-RA_troponin_Cprotein_codingsupercont1.657:188476-247743:1	-1.18886	0.000951368	1	0.0170186	12.985	305	305	10.5053	502	522	11.1193	267	267	8.63939	363	383
CPIJ004938-RA iduronate 2-sulfatase precursor|protein_coding|supercont3.77:405715-407405:1|	1.86e-136	AAEL001757-RA_iduronate_2-sulfatase_precursorprotein_codingsupercont1.42:2302812-2304494:1	-1.18923	0.00121007	1	0.0211403	14.4751	340	340	12.1757	528	605	11.7857	283	283	10.6244	432	471
CPIJ015686-RA cyclopentanol dehydrogenase|protein_coding|supercont3.704:68836-69715:1|	2.76e-118	AAEL008152-RA_short-chain_dehydrogenaseprotein_codingsupercont1.304:1024386-1026597:-1	-1.18925	2.00772e-14	3.9004e-10	9.5833e-13	119.335	2767	2803	65.1046	3115	3235	98.7414	2354	2371	56.3478	2420	2498
CPIJ007080-RA trypsin-1 precursor|protein_coding|supercont3.139:706777-707771:-1|	4.13e-66	AAEL006425-RA_trypsinprotein_codingsupercont1.204:1007301-1008385:1	-1.19023	1.15195e-10	2.2379e-06	4.47579e-09	50.2797	1181	1181	43.8927	2113	2181	41.812	1004	1004	37.3095	1578	1654
CPIJ008576-RA pre-mRNA branch site protein p14|protein_coding|supercont3.196:623186-623691:1|	2.56e-108	AAEL005909-RA_splicing_factor_SC35,_putativeprotein_codingsupercont1.179:1377035-1377796:-1	-1.19149	0.000439464	1	0.00837828	15.7949	371	371	12.3165	472	612	13.2849	319	319	10.3086	362	457
CPIJ011269-RA mitochondrial NADH:ubiquinone oxidoreductase B14.7 subunit, putative |protein_coding|supercont3.322:162041-165928:1|	1.11e-128	AAEL013876-RA_mitochondrial_NADH:ubiquinone_oxidoreductase_B14.7_subunit,_putativeprotein_codingsupercont1.948:141738-163106:1	-1.19157	4.88256e-15	9.48535e-11	2.43839e-13	142.112	3338	3338	69.5522	3253	3456	116.482	2797	2797	61.1524	2528	2711
CPIJ019587-RA cytochrome P450|protein_coding|supercont3.1813:26864-28402:1|	1.77e-79	AAEL009131-RA_cytochrome_P450protein_codingsupercont1.371:767928-769459:1	-1.19159	0.000489565	1	0.00921587	58.6242	1376	1377	31.7775	1362	1579	41.8953	1002	1006	33.9711	1330	1506
CPIJ005640-RA heat shock protein 26|protein_coding|supercont3.99:251078-251990:1|	1.23e-21	AAEL013341-RB_lethal(2)essential_for_life_protein,_l2eflprotein_codingsupercont1.826:167319-168721:1	-1.19221	1.00324e-13	1.949e-09	4.60756e-12	280.008	6577	6577	109.38	5082	5435	213.058	5116	5116	113.553	4768	5034
CPIJ013891-RA Thap4 protein|protein_coding|supercont3.482:181656-182141:1|	1.61e-80	AAEL003613-RA_conserved_hypothetical_proteinprotein_codingsupercont1.93:2175654-2195659:1	-1.19225	2.37314e-05	0.46103	0.000558148	26.0126	611	611	21.2118	893	1054	20.8644	501	501	18.745	698	831
CPIJ000908-RA cell death-regulatory protein GRIM19|protein_coding|supercont3.9:1540495-1541160:1|	3.39e-128	AAEL005538-RA_mitochondrial_NADH:ubiquinone_oxidoreductase_B16.6_subunit,_putativeprotein_codingsupercont1.162:491740-492894:1	-1.19239	3.2427e-19	6.2996e-15	1.82597e-17	169.231	3975	3975	81.1442	3964	4032	141.178	3390	3390	68.7993	2987	3050
CPIJ017479-RA conserved protein, putative|protein_coding|supercont3.944:91358-92041:1|	8.93e-71	AAEL009201-RA_conserved_hypothetical_proteinprotein_codingsupercont1.378:972149-972856:1	-1.19302	1.27233e-30	2.47175e-26	8.18461e-29	356.216	8367	8367	176.416	8468	8766	282.939	6794	6794	163.517	7008	7249
CPIJ005639-RA lethal(2)essential for life protein, l2efl |protein_coding|supercont3.99:238250-244379:-1|	9.38e-112	AAEL013341-RB_lethal(2)essential_for_life_protein,_l2eflprotein_codingsupercont1.826:167319-168721:1	-1.19349	1.44775e-32	2.81254e-28	9.43805e-31	454.944	10686	10686	233.893	9447	11622	347.823	8351	8352	229.339	8532	10167
CPIJ006470-RA NADH:ubiquinone dehydrogenase, putative |protein_coding|supercont3.129:564316-564928:-1|	3.79e-76	AAEL002825-RA_NADH:ubiquinone_dehydrogenase,_putativeprotein_codingsupercont1.69:394573-395302:-1	-1.19466	5.72909e-12	1.11299e-07	2.4143e-10	141.941	985	3334	59.4695	1020	2955	113.734	911	2731	54.859	862	2432
CPIJ009942-RA density-regulated protein|protein_coding|supercont3.265:458603-459217:1|			-1.19486	3.09147e-05	0.600581	0.000711589	23.4156	550	550	15.8988	745	790	19.8649	477	477	13.038	554	578
CPIJ000729-RA mitochondrial ribosomal protein, L17, putative |protein_coding|supercont3.6:1764797-1765437:-1|	1.03e-89	AAEL000180-RA_mitochondrial_ribosomal_protein,_L17,_putativeprotein_codingsupercont1.3:2041695-2042493:1	-1.19633	1.44633e-06	0.0280978	3.96302e-05	32.2284	757	757	20.2458	928	1006	27.486	660	660	16.3765	654	726
CPIJ012886-RA RING-box protein 1A|protein_coding|supercont3.431:238481-239435:-1|	5.15e-95	AAEL004691-RA_ring_fingerprotein_codingsupercont1.127:319754-333631:1	-1.1964	1.78456e-29	3.46686e-25	1.14041e-27	221.98	5214	5214	141.218	6426	7017	179.534	4311	4311	124.042	4958	5499
CPIJ018993-RA allergen, putative |protein_coding|supercont3.1504:58993-71374:1|	8.29e-151	AAEL005997-RA_allergen,_putativeprotein_codingsupercont1.184:174715-194106:-1	-1.19772	8.7443e-15	1.69876e-10	4.27898e-13	138.62	1097	3256	100.484	1393	4993	101.532	699	2438	98.101	1173	4349
CPIJ000782-RA conserved hypothetical protein|protein_coding|supercont3.10:1153181-1157301:-1|	1.06e-70	AAEL009760-RA_Niemann-Pick_Type_C-2,_putativeprotein_codingsupercont1.426:745422-763973:1	-1.19793	9.86679e-14	1.91682e-09	4.54223e-12	140.025	3289	3289	70.6993	3222	3513	110.402	2651	2651	65.506	2626	2904
CPIJ003877-RA NADH-ubiquinone oxidoreductase subunit B14.5b |protein_coding|supercont3.56:252620-257649:-1|	1.34e-81	AAEL005946-RA_NADH-ubiquinone_oxidoreductase_subunit_B14.5bprotein_codingsupercont1.181:1142604-1161685:-1	-1.19836	8.05664e-12	1.56516e-07	3.33013e-10	103.412	2429	2429	58.5438	2641	2909	81.4169	1955	1955	53.7311	2148	2382
CPIJ002897-RA autophagy related gene|protein_coding|supercont3.37:1350197-1367082:-1|	1.01e-96	AAEL007162-RA_autophagy_related_geneprotein_codingsupercont1.240:651950-672334:-1	-1.19863	4.14948e-13	8.06119e-09	1.83626e-11	323.987	7610	7610	182.695	8763	9078	215.89	5184	5184	206.827	8886	9169
CPIJ020076-RA archease, putative|protein_coding|supercont3.2864:16989-17806:-1|	2.54e-84	AAEL012816-RA_conserved_hypothetical_proteinprotein_codingsupercont1.744:253459-265503:1	-1.199	0.000238079	1	0.00477312	32.0155	548	752	18.5553	546	922	24.6958	432	593	17.4818	458	775
CPIJ016672-RA conserved hypothetical protein|protein_coding|supercont3.805:20599-21231:1|	4.38e-89	AAEL011476-RA_conserved_hypothetical_proteinprotein_codingsupercont1.583:468624-469805:-1	-1.19962	9.24103e-05	1	0.00199473	23.0325	541	541	15.1542	692	753	18.907	454	454	12.9252	521	573
CPIJ002052-RA WD repeat protein 61|protein_coding|supercont3.21:56493-57702:1|	0	AAEL005208-RA_conserved_hypothetical_proteinprotein_codingsupercont1.145:1916581-1925223:1	-1.19988	0.000245292	1	0.00489753	27.971	657	657	19.2597	802	957	21.1142	507	507	18.2487	704	809
CPIJ014904-RA neprilysin|protein_coding|supercont3.601:208821-211787:-1|	0	AAEL008527-RA_zinc_metalloproteaseprotein_codingsupercont1.331:1320618-1329448:-1	-1.20067	2.16743e-07	0.00421066	6.50797e-06	28.1413	661	661	24.5123	1076	1218	23.5297	565	565	20.324	789	901
CPIJ015858-RA conserved hypothetical protein|protein_coding|supercont3.679:41260-41808:-1|			-1.20135	0.000731892	1	0.0133632	18.0939	425	425	11.5719	535	575	14.7008	353	353	9.99282	415	443
CPIJ000440-RA serine protease, putative |protein_coding|supercont3.5:87552-92577:1|	1.93e-116	AAEL011622-RA_serine_protease,_putativeprotein_codingsupercont1.594:256849-263910:1	-1.20154	1.41244e-08	0.000274395	4.61168e-07	44.9154	317	1055	32.8642	642	1633	36.3565	294	873	28.3769	501	1258
CPIJ004758-RA hypothetical protein|protein_coding|supercont3.87:897483-897886:1|			-1.20277	3.44784e-10	6.69812e-06	1.30568e-08	79.3151	1863	1863	58.7652	2653	2920	58.3869	1402	1402	56.4154	2213	2501
CPIJ009424-RA conserved hypothetical protein|protein_coding|supercont3.234:418000-418831:-1|	3e-129	AAEL004065-RA_conserved_hypothetical_proteinprotein_codingsupercont1.106:489777-518529:-1	-1.20286	2.2272e-14	4.32677e-10	1.06048e-12	86.2121	2025	2025	51.0573	2379	2537	72.005	1729	1729	42.1142	1715	1867
CPIJ008492-RA 39S ribosomal protein L40, mitochondrial precursor|protein_coding|supercont3.195:127093-127898:1|	1.51e-89	AAEL007762-RA_mitochondrial_ribosomal_protein,_L40,_putativeprotein_codingsupercont1.278:1406384-1410090:-1	-1.20415	1.27143e-07	0.00247001	3.88367e-06	38.2313	898	898	24.8343	1136	1234	31.7338	762	762	20.6398	843	915
CPIJ010321-RA conserved hypothetical protein|protein_coding|supercont3.295:252068-253501:1|	5.63e-28	AAEL010166-RA_conserved_hypothetical_proteinprotein_codingsupercont1.458:881917-883400:-1	-1.20416	1.01391e-05	0.196971	0.000249964	36.7412	713	863	23.6671	737	1176	28.4438	545	683	21.7225	598	963
CPIJ002658-RA clip-domain serine protease, putative |protein_coding|supercont3.36:32012-33021:-1|	1.37e-116	AAEL001098-RA_clip-domain_serine_protease,_putativeprotein_codingsupercont1.22:3139444-3140762:-1	-1.20427	6.83808e-05	1	0.00150787	23.8414	560	560	16.0397	705	797	19.1986	461	461	13.9178	580	617
CPIJ010440-RA hypothetical protein|protein_coding|supercont3.267:393938-394293:1|	4.24e-66	AAEL002121-RA_conserved_hypothetical_proteinprotein_codingsupercont1.49:544929-545606:1	-1.20497	6.38794e-15	1.24098e-10	3.17387e-13	88.9794	2090	2090	59.0872	2585	2936	72.1716	1733	1733	50.7085	1909	2248
CPIJ002431-RA hydrogen-transporting ATP synthase, G-subunit, putative |protein_coding|supercont3.32:673026-673611:1|	6.68e-91	AAEL006509-RA_hypothetical_proteinprotein_codingsupercont1.209:719835-720479:-1	-1.20521	1.7847e-28	3.46714e-24	1.12205e-26	399.726	9389	9389	168.628	8218	8379	306.802	7367	7367	164.78	7161	7305
CPIJ007381-RA hydroxypyruvate isomerase|protein_coding|supercont3.147:492302-494110:-1|	1.15e-97	AAEL002165-RA_conserved_hypothetical_proteinprotein_codingsupercont1.50:1749272-1761830:-1	-1.20528	8.56459e-09	0.000166384	2.90882e-07	39.3382	924	924	29.1008	1353	1446	32.6917	785	785	24.091	1000	1068
CPIJ003820-RA acyl-CoA-binding protein|protein_coding|supercont3.52:1154903-1155403:-1|	9.33e-74	AAEL013844-RA_diazepam_binding_inhibitor,_putativeprotein_codingsupercont1.939:37888-50374:1	-1.2062	1.38612e-08	0.000269282	4.53337e-07	44.958	1056	1056	27.2695	1344	1355	37.4809	900	900	22.3992	986	993
CPIJ008402-RA mitochondrial ribosomal protein, L33, putative |protein_coding|supercont3.185:424576-425105:1|	2.18e-38	AAEL009379-RA_mitochondrial_ribosomal_protein,_L33,_putativeprotein_codingsupercont1.393:578058-578390:-1	-1.20639	0.000973076	1	0.0173431	21.7552	511	511	16.1403	615	802	15.8253	380	380	15.587	514	691
CPIJ013741-RA mitochondrial 39S ribosomal protein L27|protein_coding|supercont3.526:105611-106217:-1|	7.62e-72	AAEL002418-RA_mitochondrial_ribosomal_protein,_L27,_putativeprotein_codingsupercont1.56:3055710-3056347:1	-1.20667	5.28127e-05	1	0.00118475	32.6116	766	766	17.9918	868	894	25.6952	617	617	16.2411	692	720
CPIJ009340-RA conserved hypothetical protein|protein_coding|supercont3.242:294290-294652:-1|	5.73e-72	AAEL003264-RA_conserved_hypothetical_proteinprotein_codingsupercont1.82:551623-555045:-1	-1.2068	0.00102496	1	0.0181843	13.0702	307	307	8.3519	391	415	11.1193	267	267	6.6318	282	294
CPIJ006185-RA conserved hypothetical protein|protein_coding|supercont3.109:845336-850503:-1|	3.27e-119	AAEL008584-RA_conserved_hypothetical_proteinprotein_codingsupercont1.333:1004061-1005297:1	-1.2073	3.28393e-08	0.000637969	1.04243e-06	55.6015	1304	1306	35.1585	1553	1747	43.1447	1034	1036	32.0312	1200	1420
CPIJ008976-RA 4-nitrophenylphosphatase, putative|protein_coding|supercont3.209:629452-630006:1|	1.15e-67	AAEL007090-RA_4-nitrophenylphosphataseprotein_codingsupercont1.235:1278202-1290074:1	-1.2076	0.00227323	1	0.037236	10.4306	245	245	8.4324	399	419	8.53732	204	205	7.08295	299	314
CPIJ011296-RA peroxiredoxin 6|protein_coding|supercont3.321:50048-62249:-1|	0	AAEL002309-RA_Thioredoxin_Peroxidase.protein_codingsupercont1.53:1817925-1834415:-1	-1.20766	0.00218242	1	0.0358999	104.093	2445	2445	51.4598	2370	2557	65.2168	1566	1566	63.5886	2643	2819
CPIJ001313-RA mediator complex, subunit, putative |protein_coding|supercont3.18:37666-43695:-1|	8.64e-115	AAEL005934-RA_Mediator_of_RNA_polymerase_II_transcription_subunit_22_(Mediator_complex_subunit_22)protein_codingsupercont1.180:812768-823548:-1	-1.20775	0.0015473	1	0.0263217	14.7731	347	347	8.93552	421	444	12.1188	291	291	7.51153	308	333
CPIJ019075-RA bone morphogenetic protein 5/7, bmp5/7 |protein_coding|supercont3.1417:12711-14025:-1|	1.06e-138	AAEL013906-RA_bone_morphogenetic_protein_5/7,_bmp5/7protein_codingsupercont1.958:286985-288280:-1	-1.20798	0.000412482	1	0.00789486	10.1752	62	239	9.9619	130	495	8.66225	69	208	8.00779	85	355
CPIJ019915-RA alpha-glucosidase, putative|protein_coding|supercont3.2438:19713-20977:1|	0	AAEL004369-RA_alpha-glucosidaseprotein_codingsupercont1.116:695390-697762:1	-1.2085	3.71655e-37	7.22013e-33	2.55128e-35	206.781	3506	4857	167.34	5565	8315	162.75	2872	3908	146.824	4304	6509
CPIJ002330-RA prefoldin, subunit, putative |protein_coding|supercont3.31:1267488-1268211:1|	2.76e-122	AAEL002337-RA_prefoldin,_subunit,_putativeprotein_codingsupercont1.54:2014227-2014915:1	-1.20865	1.57076e-09	3.05151e-05	5.71443e-08	57.2193	1344	1344	34.9572	1635	1737	46.0599	1106	1106	30.204	1228	1339
CPIJ007098-RA ubiquitin-fold modifier 1 precursor|protein_coding|supercont3.155:329897-330557:-1|	1.49e-68	AAEL006251-RA_Ubiquitin-fold_modifier_1_Precursor_protein_codingsupercont1.197:575837-577318:1	-1.20903	3.95999e-07	0.00769307	1.15685e-05	32.6967	768	768	27.7525	1184	1379	25.3204	608	608	24.6775	909	1094
CPIJ007895-RA mitochondrial dimethyladenosine transferase 1|protein_coding|supercont3.172:343836-344933:1|	0	AAEL009534-RA_dimethyladenosine_transferaseprotein_codingsupercont1.404:1012017-1013036:-1	-1.20906	1.45325e-41	2.82323e-37	1.04564e-39	150.201	3528	3528	114.431	5408	5686	135.389	3251	3251	83.484	3483	3701
CPIJ009327-RA larval cuticle protein LCP-30 precursor|protein_coding|supercont3.242:188454-189522:1|	1.46e-27	AAEL003235-RB_conserved_hypothetical_proteinprotein_codingsupercont1.82:188812-189895:1	-1.20956	0.00251713	1	0.0406486	96.9833	2278	2278	26.6254	1247	1323	69.2147	1662	1662	32.9786	1380	1462
CPIJ007113-RA sodium/potassium-dependent atpase beta-2 subunit |protein_coding|supercont3.134:189532-210548:-1|	1.37e-118	AAEL010148-RA_sodium/potassium-dependent_ATPase_beta-2_subunitprotein_codingsupercont1.456:353985-395544:-1	-1.21237	3.76302e-70	7.31042e-66	3.27821e-68	336.419	7902	7902	244.962	11727	12172	281.94	6770	6770	197.601	8362	8760
CPIJ014580-RA dimeric dihydrodiol dehydrogenase, putative|protein_coding|supercont3.580:229467-230713:-1|	4.22e-136	AAEL009951-RA_dimeric_dihydrodiol_dehydrogenaseprotein_codingsupercont1.440:51584-52917:-1	-1.21355	1.1821e-13	2.29648e-09	5.40347e-12	64.9251	1525	1525	44.4562	2128	2209	53.681	1289	1289	36.4524	1569	1616
CPIJ002320-RA thymidylate kinase|protein_coding|supercont3.31:1068601-1069359:-1|	1.43e-101	AAEL001246-RA_Thymidylate_kinase,_putativeprotein_codingsupercont1.28:3642577-3643522:-1	-1.21368	0.000392792	1	0.00755521	10.388	244	244	8.00977	349	398	9.20364	221	221	5.95509	225	264
CPIJ010731-RA lysozyme c-4|protein_coding|supercont3.292:48948-49745:-1|	7.9e-66	AAEL017132-RA_C-Type_Lysozyme_(Lys-C).protein_codingsupercont1.453:428659-429512:-1	-1.21476	0.000188116	1	0.0038388	36.2729	852	852	14.0272	618	697	28.5271	685	685	12.8801	478	571
CPIJ018687-RA mitochondrial import inner membrane translocase subunit Tim9|protein_coding|supercont3.1246:70570-71107:-1|	1.05e-63	AAEL002523-RA_mitochondrial_inner_membrane_protein_translocase,_9kD-subunit,_putativeprotein_codingsupercont1.59:2301084-2301702:-1	-1.21487	1.87358e-09	3.63981e-05	6.76545e-08	37.167	873	873	27.3097	1258	1357	31.1924	749	749	21.8804	883	970
CPIJ002099-RA NADH-ubiquinone oxidoreductase sgdh subunit|protein_coding|supercont3.21:645609-646408:1|	4.16e-159	AAEL009078-RA_NADH-ubiquinone_oxidoreductase_sgdh_subunitprotein_codingsupercont1.368:1001974-1002850:1	-1.21572	2.57512e-19	5.00269e-15	1.45427e-17	149.732	3517	3517	78.5883	3715	3905	117.857	2830	2830	69.9497	2955	3101
CPIJ000559-RA conserved hypothetical protein|protein_coding|supercont3.7:192360-193149:-1|	4.35e-96	AAEL012863-RA_conserved_hypothetical_proteinprotein_codingsupercont1.752:273694-274762:1	-1.216	7.45024e-10	1.44736e-05	2.74641e-08	52.5787	1235	1235	27.7323	1293	1378	43.8943	1054	1054	22.1511	888	982
CPIJ014577-RA phosphoglycerate mutase 2|protein_coding|supercont3.564:257676-258801:1|	0	AAEL006070-RA_phosphoglycerate_mutaseprotein_codingsupercont1.188:1032129-1033339:1	-1.21647	3.37962e-26	6.56558e-22	2.07772e-24	175.915	4132	4132	100.183	4797	4978	140.595	3376	3376	86.3713	3706	3829
CPIJ001424-RA conserved hypothetical protein|protein_coding|supercont3.16:54568-65375:1|	5.07e-13	AAEL005040-RA_conserved_hypothetical_proteinprotein_codingsupercont1.139:375604-377322:1	-1.21714	0.00242511	1	0.039359	18.3493	252	431	12.3165	272	612	13.2849	195	319	11.9102	210	528
CPIJ000470-RA mitochondrial cytochrome c oxidase subunit VIC|protein_coding|supercont3.5:760573-761242:1|	3.81e-56	AAEL009257-RA_conserved_hypothetical_proteinprotein_codingsupercont1.385:428037-428723:1	-1.21817	4.87184e-21	9.46452e-17	2.82523e-19	217.893	5118	5118	104.208	4856	5178	164.666	3954	3954	99.7477	4139	4422
CPIJ010323-RA conserved hypothetical protein|protein_coding|supercont3.295:259999-261368:1|	3.05e-25	AAEL010163-RA_conserved_hypothetical_proteinprotein_codingsupercont1.458:918888-920033:-1	-1.21818	6.19747e-10	1.20398e-05	2.30207e-08	46.7035	904	1097	38.7609	1151	1926	35.6901	683	857	34.4673	946	1528
CPIJ004343-RA conserved hypothetical protein|protein_coding|supercont3.68:385382-389415:1|	0	AAEL007236-RA_conserved_hypothetical_proteinprotein_codingsupercont1.244:1482466-1498280:-1	-1.21853	2.52084e-23	4.89724e-19	1.50684e-21	174.51	79	4099	94.5878	154	4700	136.722	86	3283	84.1156	113	3729
CPIJ008368-RA 39S ribosomal protein L44, mitochondrial precursor|protein_coding|supercont3.185:139897-140945:-1|	2.41e-145	AAEL008175-RA_mitochondrial_ribosomal_protein,_L44,_putativeprotein_codingsupercont1.304:749422-750640:1	-1.21855	1.91012e-07	0.00371079	5.76209e-06	39.6788	932	932	24.3312	1155	1209	31.484	756	756	21.0458	884	933
CPIJ007480-RA transmembrane emp24 domain-containing protein 9 precursor|protein_coding|supercont3.141:272473-273366:1|	0	AAEL000410-RA_glycoprotein_25lprotein_codingsupercont1.8:413564-415012:-1	-1.21863	2.50361e-15	4.86376e-11	1.26991e-13	72.5884	1705	1705	45.4826	2147	2260	60.5941	1455	1455	36.2945	1514	1609
CPIJ001487-RA polyubiquitin|protein_coding|supercont3.28:618326-619019:1|	5.06e-75	AAEL000679-RA_NEDD8,_putativeprotein_codingsupercont1.14:403732-405390:-1	-1.21865	2.02003e-15	3.92431e-11	1.03e-13	77.229	1814	1814	55.686	2395	2767	61.427	1475	1475	47.6407	1800	2112
CPIJ008514-RA peptidoglycan recognition protein-1, putative |protein_coding|supercont3.201:100574-105669:-1|	4.99e-33	AAEL014989-RA_peptidoglycan_recognition_protein-1,_putativeprotein_codingsupercont1.1383:35006-36354:-1	-1.21928	4.65666e-06	0.0904649	0.000120942	30.568	718	718	22.5401	1024	1120	23.0299	553	553	20.527	860	910
CPIJ011913-RA protein FAM96B|protein_coding|supercont3.356:201295-201825:-1|	8.62e-122	AAEL006731-RB_conserved_hypothetical_proteinprotein_codingsupercont1.219:1591872-1593162:-1	-1.22195	1.37468e-06	0.0267059	3.77202e-05	29.8869	702	702	23.6872	1055	1177	22.5718	542	542	21.2714	831	943
CPIJ004595-RA cytochrome b5, putative |protein_coding|supercont3.74:967522-970152:-1|	1.56e-90	AAEL010017-RA_cytochrome_B5_(cytb5)protein_codingsupercont1.447:602854-616327:1	-1.22264	1.74479e-34	3.3896e-30	1.16082e-32	199.714	3236	4691	139.265	3862	6920	154.879	2627	3719	122.373	3147	5425
CPIJ017686-RA dynamnin-like protein |protein_coding|supercont3.967:112541-114262:-1|	7.58e-84	AAEL007288-RB_dynaminprotein_codingsupercont1.247:1451712-1517888:1	-1.22303	7.43805e-08	0.00144499	2.32314e-06	57.6876	1355	1355	38.4992	1847	1913	41.0208	985	985	37.6253	1623	1668
CPIJ006975-RA vacuolar ATP synthase subunit g |protein_coding|supercont3.153:699729-705777:-1|	8.19e-108	AAEL012819-RA_vacuolar_ATP_synthase_subunit_gprotein_codingsupercont1.744:232980-241703:1	-1.22657	2.03156e-54	3.94672e-50	1.65135e-52	177.661	4173	4173	150.676	7438	7487	153.255	3680	3680	114.432	5032	5073
CPIJ039849-RA hypothetical protein|protein_coding|supercont3.26:1462303-1462491:-1|	6.17e-11	AAEL007576-RA_conserved_hypothetical_proteinprotein_codingsupercont1.264:1117559-1118209:1	-1.22734	0.000368594	1	0.00711796	9.91971	233	233	5.73564	277	285	9.07871	218	218	3.67682	160	163
CPIJ020021-RA long wavelength sensitive opsin|protein_coding|supercont3.2251:5830-7074:1|	0	AAEL005621-RA_long_wavelength_sensitive_opsinprotein_codingsupercont1.165:1775297-1776430:1	-1.22751	2.42497e-17	4.71098e-13	1.32251e-15	564.657	11498	13263	132.644	4815	6591	404.002	8561	9701	164.058	5533	7273
CPIJ018054-RA mitochondrial import inner membrane translocase subunit Tim8 A|protein_coding|supercont3.1083:55764-56101:-1|	5.77e-64	AAEL000941-RA_mitochondrial_inner_membrane_protein_translocase,_8kD-subunit,_putativeprotein_codingsupercont1.19:3770067-3771012:-1	-1.22775	3.04321e-07	0.00591204	9.03982e-06	45.1283	301	1060	21.8961	259	1088	35.4403	243	851	19.151	210	849
CPIJ019818-RA phosphopantothenoylcysteine decarboxylase|protein_coding|supercont3.2400:28523-29098:1|	2.85e-97	AAEL010356-RA_phosphopentothenoylcysteine_decarboxylaseprotein_codingsupercont1.473:680168-680746:-1	-1.22793	2.81545e-05	0.546958	0.000653474	30.6958	721	721	16.4824	790	819	23.488	564	564	14.9328	637	662
CPIJ013478-RA conserved hypothetical protein|protein_coding|supercont3.515:341157-342359:-1|	6.32e-159	AAEL004657-RA_conserved_hypothetical_proteinprotein_codingsupercont1.126:164691-166443:-1	-1.22865	9.25223e-09	0.000179743	3.13141e-07	75.6963	1778	1778	49.9504	2263	2482	51.3072	1232	1232	50.9566	2054	2259
CPIJ007395-RA conserved hypothetical protein|protein_coding|supercont3.147:663603-664004:1|			-1.22877	0.00106663	1	0.0188035	21.1166	496	496	12.1153	569	602	15.4505	371	371	11.5944	483	514
CPIJ014045-RA 39S ribosomal protein L32, mitochondrial precursor|protein_coding|supercont3.500:194181-194975:1|			-1.22949	1.11396e-11	2.16408e-07	4.56558e-10	67.2667	1580	1580	44.8185	2057	2227	50.5159	1213	1213	40.648	1662	1802
CPIJ003709-RA thioredoxin, mitochondrial precursor|protein_coding|supercont3.55:1264993-1265529:1|	1.45e-86	AAEL009351-RA_thioredoxin,_putativeprotein_codingsupercont1.391:749218-750950:1	-1.23044	4.7793e-11	9.28475e-07	1.89099e-09	59.0074	1386	1386	36.7484	1598	1826	45.7683	1099	1099	32.0537	1182	1421
CPIJ009257-RA mitochondrial ribosomal protein L36|protein_coding|supercont3.237:584428-584850:1|	7.23e-40	AAEL009613-RB_mitochondrial_ribosomal_protein,_L36,_putativeprotein_codingsupercont1.412:831238-831833:1	-1.23118	1.51359e-05	0.294045	0.000363468	18.3919	432	432	13.2624	612	659	14.9507	359	359	10.7598	447	477
CPIJ019872-RA conserved hypothetical protein|protein_coding|supercont3.2137:488-953:1|			-1.2313	0.00255679	1	0.0411522	6.76924	138	159	5.69539	254	283	5.74707	131	138	4.37609	176	194
CPIJ016740-RA conserved hypothetical protein|protein_coding|supercont3.811:151762-154349:1|			-1.23376	0.00131122	1	0.0226025	9.11081	214	214	7.84877	364	390	7.20466	173	173	6.54157	276	290
CPIJ020001-RA conserved hypothetical protein|protein_coding|supercont3.2341:847-4398:1|	1.36e-67	AAEL006573-RA_conserved_hypothetical_proteinprotein_codingsupercont1.211:1003171-1012656:1	-1.23439	0.000173851	1	0.00357398	25.7146	324	604	14.4699	366	719	18.907	274	454	13.6471	338	605
CPIJ006734-RA DNA-directed RNA polymerase II 16 kDa polypeptide|protein_coding|supercont3.156:273555-274035:-1|	8.7e-134	AAEL006661-RA_histone_acetyltransferase,_putativeprotein_codingsupercont1.215:801883-802866:-1	-1.23461	1.16179e-08	0.000225701	3.85156e-07	37.8907	715	890	22.7212	941	1129	30.4845	603	732	18.6096	694	825
CPIJ010828-RA conserved hypothetical protein|protein_coding|supercont3.309:101445-102280:1|	7.94e-124	AAEL004682-RA_conserved_hypothetical_proteinprotein_codingsupercont1.126:219472-221622:1	-1.235	7.12472e-06	0.138412	0.000180224	16.5612	389	389	15.4762	618	769	12.9934	312	312	12.9478	474	574
CPIJ020096-RA NEFA-interacting nuclear protein NIP30|protein_coding|supercont3.2306:13076-14072:-1|	4.91e-102	AAEL014104-RB_conserved_hypothetical_proteinprotein_codingsupercont1.1008:49519-64988:-1	-1.23571	8.44362e-08	0.00164034	2.61617e-06	25.2463	216	593	22.2583	273	1106	19.6983	152	473	18.745	198	831
CPIJ010896-RA conserved hypothetical protein|protein_coding|supercont3.314:194415-194986:-1|	5.2e-42	AAEL010090-RA_conserved_hypothetical_proteinprotein_codingsupercont1.452:526837-530548:-1	-1.23582	1.40879e-07	0.00273686	4.28974e-06	27.4176	644	644	18.0522	849	897	22.4469	539	539	14.3463	600	636
CPIJ006914-RA conserved hypothetical protein|protein_coding|supercont3.137:71245-71934:-1|	3.26e-65	AAEL012511-RA_conserved_hypothetical_proteinprotein_codingsupercont1.704:141757-142587:-1	-1.23655	5.612e-15	1.09024e-10	2.79549e-13	48.8322	1147	1147	41.4979	1889	2062	39.6881	953	953	33.362	1320	1479
CPIJ000677-RB cytoplasmic dynein intermediate chain,|protein_coding|supercont3.6:438926-450098:-1|	0	AAEL012234-RA_cytoplasmic_dynein_intermediate_chain,_(dhic)protein_codingsupercont1.670:418076-469896:-1	-1.23665	2.67394e-31	5.19466e-27	1.7258e-29	75.4835	23	1773	56.8935	23	2827	71.0888	24	1707	35.9561	17	1594
CPIJ016047-RA charged multivesicular body protein 5|protein_coding|supercont3.802:140728-141593:1|	0	AAEL012313-RA_charged_multivesicular_body_protein_5protein_codingsupercont1.677:375086-376194:-1	-1.23705	1.51677e-08	0.000294663	4.93573e-07	46.1501	393	1084	32.6831	538	1624	33.2747	296	799	30.4522	469	1350
CPIJ018257-RA cAMP-dependent protein kinase catalytic subunit|protein_coding|supercont3.1110:5375-6436:1|	0	AAEL007293-RC_cAMP-dependent_protein_kinase_catalytic_subunitprotein_codingsupercont1.247:1525905-1542216:1	-1.23707	0.000262491	1	0.00520879	101.964	2395	2395	85.0284	3792	4225	73.0878	1755	1755	78.0703	3119	3461
CPIJ005322-RA conserved hypothetical protein|protein_coding|supercont3.86:175975-176652:1|	2.34e-54	AAEL008750-RA_conserved_hypothetical_proteinprotein_codingsupercont1.346:237596-246220:1	-1.2373	3.20144e-09	6.21944e-05	1.12264e-07	43.0422	1011	1011	31.2341	1404	1552	32.1503	772	772	27.8806	1125	1236
CPIJ019692-RA alpha-amylase |protein_coding|supercont3.1770:10847-12715:-1|	0	AAEL000667-RB_alpha-amylaseprotein_codingsupercont1.13:1013153-1029502:-1	-1.23806	7.24103e-73	1.40671e-68	6.42336e-71	319.73	5463	7510	249.752	7926	12410	248.665	4383	5971	211.315	5992	9368
CPIJ013047-RA predicted protein|protein_coding|supercont3.447:64758-65259:-1|			-1.23813	0.0002662	1	0.00527162	23.3305	548	548	13.3429	592	663	17.033	409	409	12.5869	493	558
CPIJ019793-RA conserved hypothetical protein|protein_coding|supercont3.1945:9250-11520:1|	0	AAEL000809-RA_conserved_hypothetical_proteinprotein_codingsupercont1.17:1070746-1087803:-1	-1.23832	0.00124678	1	0.0217036	19.4988	458	458	12.397	551	616	13.5764	326	326	12.1809	486	540
CPIJ009437-RA methyltransferase|protein_coding|supercont3.234:532544-534554:1|	8.66e-92	AAEL011749-RA_conserved_hypothetical_proteinprotein_codingsupercont1.608:540323-553185:-1	-1.23861	0.00119288	1	0.0208776	60.54	1422	1422	44.7984	2058	2226	42.1868	1013	1013	42.8586	1762	1900
CPIJ012795-RA arp2/3 complex 16 kd subunit|protein_coding|supercont3.411:163854-168603:-1|	1.58e-99	AAEL009059-RA_arp2/3_complex_16_kd_subunit_(P16-arc)protein_codingsupercont1.366:148352-151082:-1	-1.23878	1.65784e-08	0.000322069	5.35888e-07	45.5115	1069	1069	27.833	1340	1383	34.1909	821	821	25.0159	1070	1109
CPIJ015663-RA conserved hypothetical protein|protein_coding|supercont3.644:92577-98441:-1|	1.74e-82	AAEL004517-RA_conserved_hypothetical_proteinprotein_codingsupercont1.122:1963523-1990782:1	-1.23921	3.46042e-06	0.0672256	9.10941e-05	18.179	427	427	14.5504	603	723	14.6592	352	352	11.7523	469	521
CPIJ020314-RA iron sulfur assembly protein 2|protein_coding|supercont3.2918:880-1382:1|	1.46e-42	AAEL006652-RC_conserved_hypothetical_proteinprotein_codingsupercont1.215:186806-187701:1	-1.24007	8.39354e-05	1	0.00182739	21.1592	497	497	12.3568	573	614	16.2001	389	389	10.8274	450	480
CPIJ003762-RA coenzyme q10 biosynthesis protein |protein_coding|supercont3.52:140639-143014:-1|	2.38e-136	AAEL011379-RC_coenzyme_q10_biosynthesis_proteinprotein_codingsupercont1.574:207472-209608:1	-1.24035	3.5256e-05	0.684919	0.000805787	27.3324	642	642	14.9529	709	743	20.4896	492	492	13.602	579	603
CPIJ000879-RA mitochondrial NADH dehydrogenase Fe-S protein|protein_coding|supercont3.9:1049024-1049794:-1|	1.03e-63	AAEL011992-RB_NADH:ubiquinone_dehydrogenase,_putativeprotein_codingsupercont1.640:10939-12201:-1	-1.24159	5.61441e-19	1.09071e-14	3.13423e-17	126.104	2962	2962	53.754	2562	2671	99.4077	2387	2387	45.4527	1915	2015
CPIJ014406-RA hypothetical protein|protein_coding|supercont3.544:253842-255075:-1|			-1.24217	3.08142e-09	5.98627e-05	1.08841e-07	30.3126	712	712	25.1161	1191	1248	23.7796	571	571	20.8428	867	924
CPIJ000751-RA transmembrane domain-containing conserved protein|protein_coding|supercont3.10:60306-60950:-1|	6.39e-86	AAEL008492-RA_conserved_hypothetical_proteinprotein_codingsupercont1.329:348689-349697:1	-1.24231	8.97619e-09	0.00017438	3.04329e-07	42.8293	1006	1006	30.5901	1357	1520	31.1508	748	748	27.9483	1102	1239
CPIJ017712-RA LSM domain containing 1|protein_coding|supercont3.987:98383-98785:-1|	2.92e-56	AAEL008228-RA_small_nuclear_ribonucleoprotein,_core,_putativeprotein_codingsupercont1.307:262093-263151:-1	-1.24251	0.000201099	1	0.00409083	22.5641	530	530	11.8134	539	587	16.9081	406	406	10.7598	426	477
CPIJ006882-RA conserved hypothetical protein|protein_coding|supercont3.149:352347-355354:1|	9.42e-43	AAEL011054-RA_hypothetical_proteinprotein_codingsupercont1.537:217719-219790:1	-1.24267	0.000453177	1	0.00861435	18.0087	423	423	10.0424	468	499	13.6181	327	327	8.95519	371	397
CPIJ004001-RA anopheles stephensi ubiquitin, putative |protein_coding|supercont3.57:307054-307535:-1|	1.24e-74	AAEL003921-RA_ubiquitin,_putativeprotein_codingsupercont1.100:708923-709563:1	-1.24268	0.000234836	1	0.00472273	21.3721	502	502	12.9002	631	641	15.5338	373	373	12.0455	526	534
CPIJ014243-RA NADH dehydrogenase iron-sulfur protein 6, mitochondrial precursor|protein_coding|supercont3.510:325522-326217:-1|	1.62e-87	AAEL001210-RA_NADH_ubiquinone_oxidoreductase_subunit,_putativeprotein_codingsupercont1.25:3525961-3526677:1	-1.24316	2.85011e-17	5.5369e-13	1.54231e-15	97.5367	2291	2291	54.4383	2325	2705	74.8785	1798	1798	47.37	1801	2100
CPIJ003395-RA reductase protein|protein_coding|supercont3.44:991758-992829:-1|	3.73e-149	AAEL004118-RA_aldo-keto_reductaseprotein_codingsupercont1.107:2116046-2117237:1	-1.24319	3.35053e-07	0.00650908	9.92238e-06	29.7591	692	699	20.5074	910	1019	22.6135	540	543	17.8201	713	790
CPIJ011784-RA conserved hypothetical protein|protein_coding|supercont3.384:191666-192739:1|			-1.24358	0.00011126	1	0.00237001	24.778	582	582	12.5983	585	626	18.5739	446	446	11.4816	480	509
CPIJ012142-RA peroxisomal targeting signal 2 receptor|protein_coding|supercont3.394:161993-163314:-1|	0	AAEL003117-RA_peroxisomal_targeting_signal_2_receptorprotein_codingsupercont1.78:2433019-2455812:1	-1.24476	1.56032e-08	0.000303124	5.0605e-07	10.3029	82	242	9.3179	126	463	11.161	81	268	4.60166	78	204
CPIJ002076-RA aspartyl/asparaginyl beta-hydroxylase|protein_coding|supercont3.21:271845-273115:-1|	0	AAEL005181-RA_aspartyl/asparaginyl_beta-hydroxylaseprotein_codingsupercont1.145:633000-705480:1	-1.24499	1.17341e-29	2.27958e-25	7.52338e-28	110.096	2586	2586	84.5252	3895	4200	87.7053	2106	2106	68.6188	2782	3042
CPIJ010352-RA conserved insect protein|protein_coding|supercont3.273:102913-103615:1|	2.75e-85	AAEL012010-RA_conserved_hypothetical_proteinprotein_codingsupercont1.643:118602-121289:-1	-1.24508	6.10963e-12	1.18692e-07	2.55801e-10	71.9498	1690	1690	40.6727	1912	2021	53.3478	1281	1281	37.1065	1549	1645
CPIJ015685-RA 3-oxoacyl-[acyl-carrier-protein] reductase|protein_coding|supercont3.704:50826-51668:-1|	3.72e-104	AAEL008152-RA_short-chain_dehydrogenaseprotein_codingsupercont1.304:1024386-1026597:-1	-1.24552	7.1976e-14	1.39828e-09	3.35318e-12	80.2517	1286	1885	39.4049	1315	1958	62.3016	973	1496	33.7681	971	1497
CPIJ003512-RA defender against cell death 1|protein_coding|supercont3.48:764977-765494:1|	1.95e-104	AAEL002183-RA_oligosaccharyl_transferase,_subunit,_putativeprotein_codingsupercont1.51:2898894-2903214:1	-1.24641	3.24441e-14	6.30292e-10	1.52984e-12	66.8835	1571	1571	39.8275	1902	1979	52.1401	1252	1252	33.4748	1417	1484
CPIJ015428-RA cytochrome P450 3A19|protein_coding|supercont3.627:78403-80021:-1|	2.44e-65	AAEL009129-RA_cytochrome_P450protein_codingsupercont1.371:780515-782051:1	-1.24675	7.16905e-12	1.39273e-07	2.96958e-10	149.349	1738	3508	64.6618	1364	3213	101.615	1293	2440	70.04	1307	3105
CPIJ013023-RA salivary secreted angiopoietin, putative|protein_coding|supercont3.426:142035-143347:1|	6.5e-14	AAEL006704-RA_fibrinogen_and_fibronectinprotein_codingsupercont1.217:211371-212726:1	-1.24961	6.11164e-49	1.18731e-44	4.71154e-47	189.283	4236	4446	146.651	6595	7287	147.383	3328	3539	121.448	4824	5384
CPIJ013934-RA xanthine dehydrogenase/oxidase|protein_coding|supercont3.512:279815-284295:1|	0	AAEL010382-RA_aldehyde_oxidaseprotein_codingsupercont1.474:711241-736467:-1	-1.2516	1.52513e-46	2.96287e-42	1.1484e-44	144.283	2687	3389	127.633	4036	6342	115.275	2211	2768	101.981	2861	4521
CPIJ010730-RA lysozyme P, putative |protein_coding|supercont3.292:35649-45293:-1|	6.1e-83	AAEL015404-RA_C-Type_Lysozyme_(Lys-B).protein_codingsupercont1.2060:8619-9123:-1	-1.25164	6.59582e-06	0.128137	0.000167938	118.015	2772	2772	94.306	4322	4686	84.1655	2021	2021	85.469	3456	3789
CPIJ002872-RA mitochondrial 39S ribosomal protein L49|protein_coding|supercont3.37:627675-628344:1|	4.23e-70	AAEL000467-RA_mitochondrial_ribosomal_protein,_L49,_putativeprotein_codingsupercont1.8:4270128-4270962:1	-1.25282	9.29611e-09	0.000180596	3.14079e-07	43.3828	1019	1019	28.4166	1247	1412	31.2341	750	750	26.0761	1044	1156
CPIJ000349-RA UDP-glucuronosyltransferase 1-1 precursor|protein_coding|supercont3.4:108714-110336:-1|	0	AAEL001816-RA_glucosyl/glucuronosyl_transferasesprotein_codingsupercont1.43:774247-776077:1	-1.25383	7.38486e-15	1.43466e-10	3.65984e-13	55.2609	1298	1298	41.84	1834	2079	42.1868	1013	1013	35.2568	1391	1563
CPIJ010382-RA mitochondrial import inner membrane translocase subunit TIM10|protein_coding|supercont3.273:277042-277390:1|	9.47e-87	AAEL010450-RA_mitochondrial_import_inner_membrane_translocase_subunit_TIM10protein_codingsupercont1.478:261254-261601:-1	-1.25475	3.97913e-13	7.73025e-09	1.7649e-11	41.4244	973	973	26.2229	1283	1303	34.649	832	832	19.2638	833	854
CPIJ011083-RA heat shock protein 70 B2|protein_coding|supercont3.316:39994-42066:1|	0	AAEL017980-RA_heat_shock_protein_HSP70protein_codingsupercont1.824:49384-51297:1	-1.25568	0.00164047	1	0.0277367	11.3672	108	267	6.37964	195	317	8.78719	73	211	5.34604	126	237
CPIJ004527-RA conserved hypothetical protein|protein_coding|supercont3.73:990217-990810:1|	4.45e-55	AAEL004161-RA_conserved_hypothetical_proteinprotein_codingsupercont1.109:250129-250894:1	-1.25587	7.32739e-07	0.0142349	2.07204e-05	24.7354	581	581	14.2284	669	707	19.6567	472	472	11.3688	475	504
CPIJ006248-RA D-arabinose 1-dehydrogenase|protein_coding|supercont3.110:290289-291453:-1|	8.95e-145	AAEL008663-RA_aldo-keto_reductaseprotein_codingsupercont1.339:1267343-1268964:-1	-1.25731	6.06576e-13	1.1784e-08	2.66605e-11	42.6164	990	1001	32.2001	1485	1600	33.3164	788	800	26.1889	1054	1161
CPIJ019629-RA conserved hypothetical protein|protein_coding|supercont3.1740:35424-35672:-1|	4.07e-78	AAEL000963-RA_conserved_hypothetical_proteinprotein_codingsupercont1.19:971652-972087:-1	-1.2604	0.000637601	1	0.0117521	8.34448	135	196	6.23877	138	310	6.78821	130	163	4.78212	92	212
CPIJ008759-RA zinc finger protein |protein_coding|supercont3.205:96983-100516:-1|	5.08e-113	AAEL011507-RA_zinc_finger_proteinprotein_codingsupercont1.586:389974-393315:1	-1.26049	6.62506e-64	1.28705e-59	5.66983e-62	383.42	9006	9006	187.344	8347	9309	290.31	6971	6971	162.502	6432	7204
CPIJ012637-RA conserved hypothetical protein|protein_coding|supercont3.386:400605-402499:1|	2.51e-101	AAEL004919-RA_conserved_hypothetical_proteinprotein_codingsupercont1.135:2064817-2066343:1	-1.26168	0.000253043	1	0.00504191	32.867	772	772	27.0682	970	1345	23.5713	566	566	23.9331	773	1061
CPIJ012505-RA conserved hypothetical protein|protein_coding|supercont3.379:332356-333340:1|			-1.2617	1.36272e-05	0.264736	0.000330507	15.4117	362	362	10.5053	509	522	12.2854	295	295	8.25592	358	366
CPIJ007990-RA conserved hypothetical protein|protein_coding|supercont3.186:618981-619335:-1|	4.82e-40	AAEL010306-RA_conserved_hypothetical_proteinprotein_codingsupercont1.470:475114-477047:-1	-1.26242	0.00046203	1	0.00876549	13.0276	306	306	7.82865	379	389	9.91162	238	238	6.60924	284	293
CPIJ008624-RA Srp9|protein_coding|supercont3.202:657311-657718:-1|	9.03e-83	AAEL015236-RA_signal_recognition_particle,_9kD-subunit,_putativeprotein_codingsupercont1.1635:35495-35929:1	-1.26359	6.05322e-09	0.000117596	2.08874e-07	31.1215	731	731	21.5137	962	1069	23.6546	568	568	18.0006	711	798
CPIJ002843-RA conserved hypothetical protein|protein_coding|supercont3.37:45665-46096:-1|	2.36e-45	AAEL000458-RB_conserved_hypothetical_proteinprotein_codingsupercont1.8:1886416-1886822:1	-1.26422	2.19993e-18	4.27381e-14	1.21415e-16	100.517	2361	2361	49.2058	2294	2445	75.7531	1819	1819	42.6781	1770	1892
CPIJ008206-RA conserved hypothetical protein|protein_coding|supercont3.168:439590-445125:1|	1.31e-102	AAEL014966-RA_hypothetical_proteinprotein_codingsupercont1.1370:3121-13592:-1	-1.26452	5.51576e-06	0.107155	0.000141927	26.6087	625	625	18.5151	857	920	18.1574	436	436	17.5269	730	777
CPIJ006508-RA UDP-glucuronosyltransferase 2B4 precursor|protein_coding|supercont3.126:46163-47977:-1|	3.87e-145	AAEL014371-RA_glucosyl/glucuronosyl_transferasesprotein_codingsupercont1.1092:249503-251186:-1	-1.26527	0.00030248	1	0.00592964	46.8312	1100	1100	41.7394	1867	2074	33.7745	811	811	36.2268	1435	1606
CPIJ012373-RA virus-induced RNA, putative |protein_coding|supercont3.440:384385-386174:1|	3.55e-93	AAEL018117-RA_hypothetical_proteinprotein_codingsupercont1.14:4233624-4292738:-1	-1.26564	5.6959e-76	1.10654e-71	5.21954e-74	423.738	9953	9953	303.385	14291	15075	287.853	6912	6912	286.656	12020	12708
CPIJ003979-RA coiled-coil domain-containing protein 53|protein_coding|supercont3.58:678910-679396:1|	8.43e-33	AAEL001775-RA_conserved_hypothetical_proteinprotein_codingsupercont1.42:1158652-1160840:-1	-1.26569	0.000409627	1	0.00784795	17.6682	415	415	14.7919	667	735	12.7435	306	306	12.9027	513	572
CPIJ004266-RA conserved hypothetical protein|protein_coding|supercont3.63:936336-940479:-1|	1.16e-15	AAEL011568-RA_conserved_hypothetical_proteinprotein_codingsupercont1.590:494600-502528:1	-1.26639	1.31589e-05	0.255638	0.000320348	18.7751	441	441	13.9668	576	694	13.4931	323	324	12.3613	446	548
CPIJ010244-RA conserved hypothetical protein|protein_coding|supercont3.261:202773-225861:-1|	0	AAEL011109-RA_conserved_hypothetical_proteinprotein_codingsupercont1.541:775730-789466:-1	-1.26677	8.52614e-07	0.0165637	2.39707e-05	92.8536	2181	2181	87.0207	3504	4324	69.0898	1659	1659	72.9047	2609	3232
CPIJ002436-RA neuronal acetylcholine receptor subunit alpha-2 precursor|protein_coding|supercont3.32:691112-692851:-1|	3.34e-100	AAEL006535-RA_hypothetical_proteinprotein_codingsupercont1.209:639614-661150:1	-1.26681	1.09314e-09	2.12364e-05	4.00687e-08	59.4757	1396	1397	25.2771	1137	1256	43.8943	1046	1054	23.0083	897	1020
CPIJ000083-RA salivary secreted ribonuclease|protein_coding|supercont3.1:1836614-1837565:1|	3.79e-78	AAEL003492-RA_ribonuclease,_putativeprotein_codingsupercont1.88:861166-865445:-1	-1.26688	5.00971e-61	9.73236e-57	4.23146e-59	235.944	5542	5542	167.058	7944	8301	179.492	4310	4310	138.614	5855	6145
CPIJ013714-RA peroxisomal|protein_coding|supercont3.514:193048-194252:1|	0	AAEL004676-RA_(s)-2-hydroxy-acid_oxidaseprotein_codingsupercont1.126:2126504-2127906:1	-1.26689	1.72951e-06	0.0335992	4.70577e-05	28.8651	678	678	16.5629	793	823	20.9477	503	503	14.9103	632	661
CPIJ001317-RA hypothetical protein|protein_coding|supercont3.18:104518-105118:1|	1.83e-35	AAEL005928-RC_conserved_hypothetical_proteinprotein_codingsupercont1.180:894711-900058:1	-1.26775	5.70019e-09	0.000110738	1.97042e-07	29.972	704	704	18.9779	886	943	23.3631	561	561	15.2486	637	676
CPIJ008831-RA Pupal cuticle protein, putative |protein_coding|supercont3.217:376962-380830:-1|	5.96e-108	AAEL008285-RA_pupal_cuticle_protein,_putativeprotein_codingsupercont1.311:694798-703637:1	-1.268	3.31422e-06	0.0643853	8.7599e-05	84.126	1976	1976	70.7396	2222	3515	60.5525	1454	1454	61.581	1626	2730
CPIJ002594-RA nadph oxidase |protein_coding|supercont3.42:540356-567547:-1|	1.65e-167	AAEL002039-RA_NADPH_oxidaseprotein_codingsupercont1.47:884453-901504:-1	-1.26888	6.13523e-09	0.000119189	2.10954e-07	22.6493	532	532	20.7892	927	1033	17.1579	412	412	17.0758	664	757
CPIJ016983-RA venom allergen |protein_coding|supercont3.829:180641-183039:-1|	0	AAEL010269-RA_venom_allergenprotein_codingsupercont1.466:65073-72685:1	-1.26912	6.12925e-05	1	0.00136239	29.5888	695	695	16.0799	723	799	19.6983	473	473	16.2863	647	722
CPIJ018667-RA NADH dehydrogenase flavoprotein 2, mitochondrial precursor|protein_coding|supercont3.1270:91339-92415:-1|	2.94e-137	AAEL005508-RA_NADH-ubiquinone_oxidoreductase_24_kda_subunitprotein_codingsupercont1.160:786975-799419:1	-1.2702	3.01837e-29	5.86379e-25	1.92255e-27	179.789	2319	4223	76.2337	1743	3788	134.973	1630	3241	66.5887	1317	2952
CPIJ016477-RA hypothetical protein|protein_coding|supercont3.767:199349-199707:-1|	5.65e-14	AAEL006255-RA_conserved_hypothetical_proteinprotein_codingsupercont1.197:1100647-1101023:-1	-1.2702	9.57259e-06	0.185967	0.000237325	20.1374	473	473	10.5254	487	523	15.6587	376	376	8.48149	352	376
CPIJ005655-RA oxidoreductase |protein_coding|supercont3.99:334380-335187:1|	2.7e-67	AAEL017320-RA_hypothetical_proteinprotein_codingsupercont1.327:1255376-1257785:-1	-1.27021	7.06955e-05	1	0.00155538	23.3305	548	548	15.0334	690	747	15.4505	371	371	14.7524	607	654
CPIJ013037-RA torsin a|protein_coding|supercont3.423:309883-312463:1|			-1.2704	4.1793e-10	8.11913e-06	1.57653e-08	51.5569	1211	1211	28.2556	1341	1404	37.0644	890	890	25.7603	1074	1142
CPIJ003803-RA hypothetical protein|protein_coding|supercont3.52:613010-613960:-1|	1.88e-44	AAEL005523-RA_Selenoprotein_G,_putativeprotein_codingsupercont1.161:289793-291036:1	-1.27071	7.53372e-20	1.46357e-15	4.30463e-18	77.1438	1812	1812	53.4723	2413	2657	57.1792	1373	1373	45.6106	1822	2022
CPIJ013529-RA dihydrofolate reductase|protein_coding|supercont3.462:23011-23626:1|	4.65e-69	AAEL007370-RA_conserved_hypothetical_proteinprotein_codingsupercont1.251:1346867-1347973:-1	-1.27077	3.22828e-09	6.27159e-05	1.13002e-07	37.9759	892	892	26.1424	1129	1299	26.8613	645	645	23.5948	918	1046
CPIJ015127-RA sterol carrier protein 2, putative|protein_coding|supercont3.590:250749-251402:-1|			-1.27321	0.000563474	1	0.0104752	19.2434	423	452	10.626	370	528	12.9934	298	312	10.4665	328	464
CPIJ013548-RA syntaxin binding protein-1,2,3|protein_coding|supercont3.507:162300-167667:-1|	0	AAEL007282-RB_syntaxin_binding_protein-1,2,3protein_codingsupercont1.247:1170083-1195121:1	-1.27368	2.024e-45	3.93202e-41	1.50077e-43	240.117	5640	5640	142.848	6688	7098	171.288	4113	4113	129.388	5421	5736
CPIJ014797-RA 6.3 kDa salivary peptide, putative |protein_coding|supercont3.603:262529-262850:-1|	1.99e-49	AAEL010673-RA_NADH_dehydrogenase,_putativeprotein_codingsupercont1.495:150064-150605:1	-1.27374	5.36823e-10	1.04289e-05	2.0017e-08	65.8192	1546	1546	27.672	1364	1375	47.1426	1132	1132	26.2565	1156	1164
CPIJ019950-RA mitochondrial ribosomal protein, L28, putative |protein_coding|supercont3.2416:17444-18717:1|	1.69e-80	AAEL008601-RA_mitochondrial_ribosomal_protein,_L28,_putativeprotein_codingsupercont1.334:701312-709603:1	-1.27453	1.30915e-10	2.54329e-06	5.06631e-09	36.2729	722	852	21.4734	840	1067	28.2773	575	679	17.0306	558	755
CPIJ016821-RA troponin C |protein_coding|supercont3.1005:53501-57457:-1|	2.42e-170	AAEL006572-RC_troponin_Cprotein_codingsupercont1.211:589770-638799:-1	-1.27527	9.29048e-76	1.80486e-71	8.43393e-74	433.998	4127	10194	197.487	3562	9813	324.918	3656	7802	170.261	2609	7548
CPIJ018624-RA glutathione-s-transferase theta, gst |protein_coding|supercont3.1224:29909-30790:-1|	2.77e-99	AAEL007947-RA_glutathione_transferaseprotein_codingsupercont1.291:947166-947890:-1	-1.27687	9.57012e-07	0.0185919	2.66741e-05	62.839	654	1476	42.8261	887	2128	41.2706	395	991	41.4826	733	1839
CPIJ009746-RA conserved hypothetical protein|protein_coding|supercont3.233:33019-57009:1|	1.71e-127	AAEL009032-RA_conserved_hypothetical_proteinprotein_codingsupercont1.363:636519-711866:1	-1.27735	0.00219533	1	0.0360817	28.6948	674	674	13.8058	561	686	17.3245	416	416	15.9479	598	707
CPIJ010013-RA conserved hypothetical protein|protein_coding|supercont3.246:45171-50734:1|	4.32e-68	AAEL009964-RA_conserved_hypothetical_proteinprotein_codingsupercont1.442:869011-870069:-1	-1.27775	4.13422e-40	8.03155e-36	2.94196e-38	246.843	5798	5798	118.376	5594	5882	177.285	4257	4257	108.545	4548	4812
CPIJ015390-RA conserved hypothetical protein|protein_coding|supercont3.656:73125-73616:-1|	9.96e-82	AAEL012317-RA_conserved_hypothetical_proteinprotein_codingsupercont1.677:230634-233201:1	-1.27787	2.18015e-07	0.00423538	6.53607e-06	34.57	745	812	15.4359	726	767	25.7785	571	619	13.3538	550	592
CPIJ002681-RA glutathione S-transferase |protein_coding|supercont3.36:433613-434320:1|	2.18e-80	AAEL010582-RA_glutathione_transferaseprotein_codingsupercont1.488:208815-209553:1	-1.27853	3.71087e-07	0.00720912	1.09395e-05	55.0054	1292	1292	20.8898	958	1038	38.0223	913	913	21.3391	875	946
CPIJ011273-RA 39S ribosomal protein 54, mitochondrial precursor|protein_coding|supercont3.322:283588-284052:-1|	6.44e-91	AAEL013771-RB_mitochondrial_ribosomal_protein,_L54,_putativeprotein_codingsupercont1.918:287438-288525:-1	-1.27906	1.02535e-06	0.0199195	2.84565e-05	37.3373	877	877	21.4332	1022	1065	24.6541	592	592	21.2939	910	944
CPIJ001560-RA calcium-binding protein, putative |protein_coding|supercont3.17:557941-576682:1|	0	AAEL008844-RA_calcium-binding_protein,_putativeprotein_codingsupercont1.352:502796-559774:1	-1.27917	2.40901e-52	4.67999e-48	1.89473e-50	523.36	12293	12293	163.576	7127	8128	371.311	8916	8916	165.705	6412	7346
CPIJ007785-RA conserved hypothetical protein|protein_coding|supercont3.162:686521-692214:1|	8.65e-56	AAEL008801-RA_conserved_hypothetical_proteinprotein_codingsupercont1.349:1148968-1153364:1	-1.27944	0.000103607	1	0.0022167	121.804	2861	2861	76.5155	3484	3802	77.0024	1849	1849	78.0026	3203	3458
CPIJ017288-RA mitochondrial solute carrier protein |protein_coding|supercont3.931:26893-53253:1|	3.35e-89	AAEL011276-RA_mitochondrial_glutamate_carrier_proteinprotein_codingsupercont1.562:104476-123769:1	-1.27949	2.77977e-22	5.40026e-18	1.63644e-20	68.0756	1599	1599	55.6055	2542	2763	50.5576	1214	1214	46.1068	1880	2044
CPIJ008540-RA muscle-specific protein 20|protein_coding|supercont3.200:219393-222645:1|	4.02e-174	AAEL006872-RA_calponin/transgelinprotein_codingsupercont1.224:69558-83961:1	-1.28063	4.80751e-74	9.33954e-70	4.28419e-72	466.099	10948	10948	279.296	12507	13878	310.508	7456	7456	271.543	10818	12038
CPIJ008099-RA 39S ribosomal protein L52, mitochondrial precursor|protein_coding|supercont3.184:219657-220229:1|			-1.2811	2.81509e-08	0.000546887	8.95068e-07	18.3493	431	431	16.0799	622	799	14.2427	342	342	12.632	441	560
CPIJ017389-RA zinc transporter|protein_coding|supercont3.950:23614-27378:1|	0	AAEL014156-RA_zinc_transporterprotein_codingsupercont1.1020:178145-201186:1	-1.28113	0.0020618	1	0.0341472	70.1192	1647	1647	62.77	2618	3119	48.3504	1161	1161	55.3778	2020	2455
CPIJ018658-RA ubiquitin-conjugating enzyme E2 G2|protein_coding|supercont3.1270:43650-44572:1|	4.2e-126	AAEL007822-RB_ubiquitin-conjugating_enzyme_E2_gprotein_codingsupercont1.284:334281-358946:-1	-1.28141	5.14953e-13	1.0004e-08	2.26848e-11	36.6987	862	862	28.4568	1036	1414	27.8608	669	669	22.9857	739	1019
CPIJ010584-RA conserved hypothetical protein|protein_coding|supercont3.268:355595-356634:1|	7.79e-62	AAEL006537-RA_hypothetical_proteinprotein_codingsupercont1.210:1083294-1084212:1	-1.28241	4.93227e-12	9.58192e-08	2.08303e-10	86.6804	2036	2036	37.3722	1695	1857	59.4697	1428	1428	37.2644	1505	1652
CPIJ008288-RA HD domain-containing protein 3|protein_coding|supercont3.167:470777-471387:-1|	7.33e-111	AAEL012581-RA_conserved_hypothetical_proteinprotein_codingsupercont1.713:247692-261493:-1	-1.28292	0.000389932	1	0.00751509	10.6435	250	250	5.91677	277	294	8.32909	200	200	4.5791	192	203
CPIJ007628-RA Juvenile hormone-inducible protein, putative |protein_coding|supercont3.148:205309-217966:1|	1.63e-180	AAEL004023-RA_juvenile_hormone-inducible_protein,_putativeprotein_codingsupercont1.105:1382559-1392524:-1	-1.28329	8.42773e-05	1	0.00183138	35.8046	841	841	29.6643	1304	1474	25.2788	607	607	25.7377	1003	1141
CPIJ000731-RA suppressor/enhancer of lin-12 protein 9 precursor|protein_coding|supercont3.6:1784725-1786149:-1|	8.48e-165	AAEL000208-RA_copii-coated_vesicle_membrane_protein_P24protein_codingsupercont1.3:1992122-1993172:1	-1.2854	5.59456e-06	0.108686	0.000143574	124.358	2215	2921	114.411	4073	5685	88.8714	1702	2134	96.883	3120	4295
CPIJ014387-RA conserved hypothetical protein|protein_coding|supercont3.528:84337-85137:1|	1.13e-160	AAEL006010-RA_conserved_hypothetical_proteinprotein_codingsupercont1.185:1402633-1403858:1	-1.28552	4.24043e-07	0.00823788	1.23322e-05	20.5632	483	483	15.8787	727	789	14.7008	353	353	13.6471	548	605
CPIJ018571-RA oligo-1,6-glucosidase|protein_coding|supercont3.1217:98774-99410:-1|	2.69e-91	AAEL000642-RA_alpha-amylaseprotein_codingsupercont1.13:1056446-1065687:1	-1.28606	0.00248646	1	0.0402873	8.00389	135	188	5.83627	193	290	5.66378	93	136	5.09792	144	226
CPIJ015890-RA mitochondrial inner membrane protease subunit 2|protein_coding|supercont3.701:9157-9794:1|	6.31e-112	AAEL001424-RB_mitochondrial_inner_membrane_protease_subunitprotein_codingsupercont1.32:3042638-3044103:-1	-1.28644	0.00165276	1	0.0279201	8.21676	193	193	6.46014	298	321	5.74707	138	138	5.66184	232	251
CPIJ015560-RA nudix hydrolase 3|protein_coding|supercont3.680:138236-138989:1|	3.06e-85	AAEL007750-RA_conserved_hypothetical_proteinprotein_codingsupercont1.278:1251968-1252858:1	-1.28731	0.00193363	1	0.0323275	10.4732	246	246	7.12427	315	354	7.03808	169	169	6.6318	263	294
CPIJ015536-RA outer mitochondrial translocase subunit, putative |protein_coding|supercont3.663:71383-71634:1|	7.81e-28	AAEL009590-RA_outer_mitochondrial_translocase_subunit,_putativeprotein_codingsupercont1.410:133976-134354:1	-1.28744	2.14577e-06	0.0416859	5.79777e-05	19.3711	455	455	9.11665	438	453	15.4505	371	371	6.67692	287	296
CPIJ004536-RA conserved hypothetical protein|protein_coding|supercont3.74:164107-167655:1|			-1.28764	0	0	0	1060.98	24921	24921	1001.85	49393	49781	862.144	20702	20702	739.875	32458	32800
CPIJ019830-RA conserved hypothetical protein|protein_coding|supercont3.1915:4484-5144:-1|	3.02e-71	AAEL005866-RA_Succinate_dehydrogenase_assembly_factor_2,_mitochondrial_Precursor_(SDH_assembly_factor_2)(Succinate_dehydrogenase_subunit_5,_mitochondrial)protein_codingsupercont1.177:186033-186763:	-1.28966	1.83988e-16	3.57433e-12	9.73932e-15	75.526	1774	1774	37.3119	1657	1854	55.3052	1328	1328	32.1891	1318	1427
CPIJ020092-RA conserved hypothetical protein|protein_coding|supercont3.2344:3646-9768:-1|	9.92e-137	AAEL014393-RA_lactoylglutathione_lyaseprotein_codingsupercont1.1099:61776-71692:1	-1.28979	4.10145e-15	7.96788e-11	2.05888e-13	73.7379	1463	1732	45.0399	1672	2238	49.683	1056	1193	42.4074	1404	1880
CPIJ013235-RA glycoprotein hormone beta subunit|protein_coding|supercont3.436:346567-347061:-1|	5.03e-106	AAEL001474-RA_conserved_hypothetical_proteinprotein_codingsupercont1.34:1665146-1670326:-1	-1.28987	0.00010904	1	0.00232782	20.6483	485	485	10.7468	514	534	14.0762	338	338	10.2635	438	455
CPIJ004381-RB steroid dehydrogenase |protein_coding|supercont3.68:988832-990144:-1|	8.76e-18	AAEL018135-RA_hypothetical_proteinprotein_codingsupercont1.17:1684427-1713022:1	-1.29001	6.64428e-06	0.129079	0.000168951	30.4403	84	715	12.8197	35	637	21.4891	50	516	12.0455	34	534
CPIJ019848-RA mitochondrial ribosomal protein, S26, putative |protein_coding|supercont3.1977:8167-10738:1|	1.13e-57	AAEL008800-RA_mitochondrial_ribosomal_protein,_S26,_putativeprotein_codingsupercont1.349:690227-691032:-1	-1.29149	0.00125584	1	0.0218417	7.53557	59	177	3.68289	74	183	6.20517	66	149	2.48129	38	110
CPIJ004362-RA lethal 87Df|protein_coding|supercont3.68:722058-722548:1|	7.61e-39	AAEL014492-RA_conserved_hypothetical_proteinprotein_codingsupercont1.1132:49808-50635:-1	-1.2922	4.98803e-05	0.969025	0.00112677	12.8147	301	301	8.33177	381	414	9.6201	231	231	6.74459	273	299
CPIJ003802-RA NADP-dependent leukotriene B4 12-hydroxydehydrogenase|protein_coding|supercont3.52:611491-612483:1|	2.77e-119	AAEL011356-RB_alcohol_dehydrogenaseprotein_codingsupercont1.571:513607-515963:-1	-1.29261	1.16339e-06	0.0226011	3.20583e-05	31.8027	742	747	15.4762	728	769	22.0721	529	530	14.5042	610	643
CPIJ017927-RA basic FGF-repressed Zic-binding protein|protein_coding|supercont3.1171:9065-10017:-1|	1.07e-107	AAEL011048-RA_conserved_hypothetical_proteinprotein_codingsupercont1.537:199257-201141:1	-1.2927	2.92451e-13	5.68144e-09	1.31211e-11	23.3305	402	548	18.7163	685	930	20.323	366	488	12.2034	393	541
CPIJ019138-RA fumarylacetoacetate hydrolase domain-containing protein 1|protein_coding|supercont3.1517:48112-49091:-1|	0	AAEL000854-RA_fumarylacetoacetate_hydrolaseprotein_codingsupercont1.17:4303274-4305072:1	-1.29333	1.01614e-10	1.97406e-06	3.96398e-09	63.0519	1481	1481	22.7413	1082	1130	45.5601	1094	1094	20.7751	861	921
CPIJ012339-RA conserved hypothetical protein|protein_coding|supercont3.375:337028-337527:1|	2.93e-44	AAEL002526-RA_conserved_hypothetical_proteinprotein_codingsupercont1.59:931534-932111:1	-1.29525	5.61544e-17	1.09091e-12	3.02192e-15	95.7912	2250	2250	42.6249	1949	2118	67.299	1616	1616	39.5652	1586	1754
CPIJ010137-RA zinc carboxypeptidase A 1 precursor|protein_coding|supercont3.251:381020-382439:-1|	8.2e-159	AAEL003424-RA_zinc_carboxypeptidaseprotein_codingsupercont1.86:1100030-1101586:-1	-1.29594	0.00119239	1	0.0208776	9.02566	212	212	4.66901	194	232	6.91314	166	166	3.65426	137	162
CPIJ008356-RA mitochondrial ubiquinol-cytochrome c reductase hinge protein|protein_coding|supercont3.176:714319-715079:-1|	2.69e-46	AAEL010801-RB_conserved_hypothetical_proteinprotein_codingsupercont1.509:140966-141760:1	-1.29594	1.3348e-50	2.59311e-46	1.03724e-48	292.482	6870	6870	127.975	6092	6359	208.227	5000	5000	116.214	4918	5152
CPIJ019693-RA alpha-glucosidase precursor|protein_coding|supercont3.1770:16584-18579:1|	0	AAEL000647-RA_predicted_proteinprotein_codingsupercont1.13:1043133-1045441:1	-1.29654	5.42131e-119	1.0532e-114	5.69296e-117	376.651	7543	8847	265.208	10164	13178	282.523	5612	6784	212.533	7160	9422
CPIJ009672-RA conserved hypothetical protein|protein_coding|supercont3.260:17073-17745:1|	7.57e-66	AAEL014039-RB_conserved_hypothetical_proteinprotein_codingsupercont1.991:138834-139469:1	-1.29783	1.19137e-99	2.31448e-95	1.19921e-97	534.643	12558	12558	226.487	11082	11254	390.509	9377	9377	195.954	8516	8687
CPIJ004814-RA proteasome maturation protein|protein_coding|supercont3.76:413271-413938:1|	7.26e-92	AAEL014555-RA_Ump1p_protein,_putativeprotein_codingsupercont1.1165:48752-49496:1	-1.29918	3.15866e-16	6.13633e-12	1.64073e-14	66.0321	1551	1551	35.9433	1736	1786	47.4758	1140	1140	31.0161	1320	1375
CPIJ010328-RA 39S ribosomal protein L51, mitochondrial precursor|protein_coding|supercont3.295:290345-290961:-1|	2.13e-111	AAEL010181-RA_mitochondrial_ribosomal_protein,_L51,_putativeprotein_codingsupercont1.458:820186-821197:-1	-1.29939	6.30009e-12	1.22392e-07	2.63208e-10	29.4185	691	691	18.5956	847	924	23.5297	565	565	13.4215	540	595
CPIJ011065-RA conserved hypothetical protein|protein_coding|supercont3.305:351747-355511:1|	1.08e-37	AAEL003536-RA_E3_UFM1-protein_ligase_1_homolog_(EC_6.3.2.-)protein_codingsupercont1.89:2623152-2630748:1	-1.30052	0.00054889	1	0.0102237	12.2613	55	288	6.96327	59	346	8.57896	42	206	6.20322	61	275
CPIJ011924-RA conserved hypothetical protein|protein_coding|supercont3.356:284573-285235:1|	3.84e-83	AAEL005270-RA_conserved_hypothetical_proteinprotein_codingsupercont1.148:1749462-1750350:1	-1.30071	4.80211e-45	9.32905e-41	3.53373e-43	215.168	5054	5054	144.941	6729	7202	139.054	3339	3339	137.802	5692	6109
CPIJ015566-RA cytochrome c oxidase subunit VIIa|protein_coding|supercont3.680:230234-231021:1|	5.67e-43	AAEL007752-RA_cytochrome_c_oxidase,_subunit_VIIA,_putativeprotein_codingsupercont1.278:1400634-1401827:-1	-1.30093	6.50945e-101	1.26459e-96	6.62089e-99	451.836	10613	10613	229.224	11009	11390	329.166	7904	7904	194.352	8302	8616
CPIJ005910-RA 7.8 kDa basic salivary peptide, putative |protein_coding|supercont3.111:921005-921265:1|			-1.30166	8.79465e-06	0.170854	0.000219606	76.2072	1790	1790	18.6358	916	926	48.975	1176	1176	23.888	1052	1059
CPIJ001912-RA conserved hypothetical protein|protein_coding|supercont3.26:1462496-1462806:-1|	2.71e-61	AAEL007576-RA_conserved_hypothetical_proteinprotein_codingsupercont1.264:1117559-1118209:1	-1.30206	0.000498863	1	0.00938181	13.3256	313	313	6.74189	325	335	9.41187	226	226	6.0002	258	266
CPIJ012344-RA conserved hypothetical protein|protein_coding|supercont3.375:391777-392584:1|			-1.30208	6.80373e-12	1.32176e-07	2.8364e-10	72.7162	1708	1708	29.3423	1265	1458	49.8912	1198	1198	28.4897	1065	1263
CPIJ008590-RA hypothetical protein|protein_coding|supercont3.202:158505-159167:1|			-1.30238	7.20842e-168	1.40038e-163	7.86731e-166	655.382	15394	15394	465.191	21698	23115	447.272	10740	10740	413.134	17133	18315
CPIJ008182-RA L47123_1 ferritin|protein_coding|supercont3.183:692685-693682:1|	1.54e-103	AAEL002158-RA_secreted_ferritin_G_subunit_precursor,_putativeprotein_codingsupercont1.50:332599-334312:1	-1.30403	6.95996e-51	1.35211e-46	5.43017e-49	439.235	10317	10317	190.323	9072	9457	278.525	6688	6688	204.255	8671	9055
CPIJ019834-RA mitochondrial carnitine/acylcarnitine carrier protein|protein_coding|supercont3.2005:8205-9110:-1|	0	AAEL001388-RA_hypothetical_proteinprotein_codingsupercont1.31:1344253-1345589:1	-1.30573	0.00271062	1	0.0433053	3.49106	14	82	2.19363	8	109	3.24834	9	78	1.1053	4	49
CPIJ003070-RA conserved hypothetical protein|protein_coding|supercont3.38:1059914-1060775:-1|			-1.30576	0.000165121	1	0.00340893	22.2661	523	523	8.07015	363	401	15.4505	371	371	7.78222	315	345
CPIJ008621-RA conserved hypothetical protein|protein_coding|supercont3.202:613762-621579:1|	5.18e-120	AAEL014091-RA_copper-zinc_(Cu-Zn)_superoxide_dismutaseprotein_codingsupercont1.1003:84656-97320:1	-1.30638	0.00018521	1	0.00378745	20.0523	471	471	11.0487	525	549	12.6186	303	303	11.1883	467	496
CPIJ015500-RA leucine-rich repeat-containing protein 57|protein_coding|supercont3.647:232124-232930:-1|	2.58e-105	AAEL006068-RA_internalin_A,_putativeprotein_codingsupercont1.188:1890503-1891916:1	-1.30659	0.000635309	1	0.0117209	44.0214	1034	1034	31.6165	1338	1571	28.069	674	674	29.8206	1120	1322
CPIJ011206-RA conserved hypothetical protein|protein_coding|supercont3.397:126398-126703:1|	1.9e-64	AAEL002797-RA_conserved_hypothetical_proteinprotein_codingsupercont1.68:872844-873495:1	-1.30674	4.30387e-11	8.36112e-07	1.70635e-09	49.0025	1151	1151	20.8898	1010	1038	35.4403	851	851	18.0457	778	800
CPIJ018255-RA mitochondrial 28S ribosomal protein S33|protein_coding|supercont3.1187:96086-96480:1|	1.8e-110	AAEL003939-RA_eukaryotic_translation_initiation_factor_2-alpha_kinase_3_(pancreatic_eif2-alpha_kinase)protein_codingsupercont1.101:1644323-1683477:-1	-1.30856	3.69645e-08	0.000718109	1.16766e-06	24.6928	580	580	13.0813	592	650	18.4906	444	444	10.3763	403	460
CPIJ002609-RA protein serine/threonine kinase, putative |protein_coding|supercont3.42:1009733-1013897:-1|	1.24e-98	AAEL001969-RA_protein_serine/threonine_kinase,_putativeprotein_codingsupercont1.47:2132587-2146599:-1	-1.30885	2.86542e-117	5.56665e-113	2.99282e-115	676.626	15893	15893	378.029	17565	18784	434.903	10443	10443	370.885	15370	16442
CPIJ015618-RA acetyl-coa acetyltransferase 2, putative |protein_coding|supercont3.652:20623-25257:1|	0	AAEL006912-RB_acetyl-coa_acetyltransferase_2,protein_codingsupercont1.227:38497-46204:-1	-1.30961	2.63749e-16	5.12386e-12	1.38109e-14	63.7331	897	1497	37.0905	1021	1843	44.1442	642	1060	32.8432	776	1456
CPIJ007288-RA conserved hypothetical protein|protein_coding|supercont3.152:360344-371079:-1|	3.05e-13	AAEL003493-RA_GDI_interacting_protein,_putativeprotein_codingsupercont1.88:888924-890222:1	-1.31037	4.77733e-05	0.928093	0.00108422	5.40688	126	127	4.44764	184	221	5.0391	121	121	2.48129	97	110
CPIJ019024-RA cytochrome c |protein_coding|supercont3.1391:66658-68624:1|	1.59e-103	AAEL004457-RC_cytochrome_cprotein_codingsupercont1.120:1911520-1917685:-1	-1.31055	7.45606e-209	1.44849e-204	8.42145e-207	849.476	19953	19953	493.124	22551	24503	598.986	14382	14383	425.473	17232	18862
CPIJ004515-RA conserved hypothetical protein|protein_coding|supercont3.73:829071-829683:1|	1.99e-30	AAEL018336-RA_hypothetical_proteinprotein_codingsupercont1.11:594873-756925:1	-1.31059	0.0012342	1	0.0215039	6.30093	148	148	3.70301	178	184	5.0391	121	121	2.59407	113	115
CPIJ009310-RA conserved hypothetical protein|protein_coding|supercont3.232:162304-179369:-1|			-1.31068	0.000195584	1	0.003987	12.985	305	305	6.72177	299	334	9.32858	224	224	5.70696	223	253
CPIJ011320-RA Ufm1-conjugating enzyme 1|protein_coding|supercont3.310:409086-409723:-1|	5.53e-150	AAEL005968-RA_Ubiquitin-fold_modifier-conjugating_enzyme_1_(Ufm1-conjugating_enzyme_1)protein_codingsupercont1.182:1915174-1916051:1	-1.31177	8.22783e-15	1.59842e-10	4.04663e-13	37.3373	877	877	27.2493	1206	1354	27.6942	665	665	21.5421	869	955
CPIJ010357-RA conserved hypothetical protein|protein_coding|supercont3.273:108802-109292:-1|	1.99e-60	AAEL013711-RA_conserved_hypothetical_proteinprotein_codingsupercont1.901:30559-30987:1	-1.31222	3.89133e-07	0.00755969	1.13851e-05	18.6899	439	439	16.8648	750	838	13.4931	324	324	13.602	529	603
CPIJ013510-RA conserved hypothetical protein|protein_coding|supercont3.469:153881-160872:-1|	4.47e-78	AAEL004826-RA_conserved_hypothetical_proteinprotein_codingsupercont1.132:1070755-1082331:-1	-1.31268	3.6625e-46	7.11515e-42	2.74716e-44	123.464	2900	2900	99.3574	4712	4937	88.7881	2132	2132	80.9576	3411	3589
CPIJ013259-RA myosin light chain 1, putative |protein_coding|supercont3.463:315276-317501:1|	0	AAEL012207-RE_myosin_light_chain_1,protein_codingsupercont1.666:134448-136796:-1	-1.31507	4.88095e-141	9.48223e-137	5.2388e-139	1268.23	29789	29789	406.647	19433	20206	839.156	20150	20150	434.451	18618	19260
CPIJ012878-RA low molecular mass ubiquinone-binding protein|protein_coding|supercont3.406:380941-381673:-1|	5.44e-67	AAEL005143-RB_ubiquinone_binding_protein,_putativeprotein_codingsupercont1.143:1470023-1471514:-1	-1.31514	6.46594e-60	1.25614e-55	5.43783e-58	254.081	5968	5968	117.108	5580	5819	184.864	4439	4439	97.3792	4107	4317
CPIJ016763-RA short-chain dehydrogenase |protein_coding|supercont3.848:186288-188412:-1|			-1.31523	0.00108886	1	0.0191605	3.7465	44	88	3.28038	78	163	3.28999	36	79	2.0527	42	91
CPIJ011826-RA conserved hypothetical protein|protein_coding|supercont3.347:328729-330713:1|	4.29e-58	AAEL014821-RA_hypothetical_proteinprotein_codingsupercont1.1280:126037-130343:1	-1.31598	5.88346e-16	1.14298e-11	3.03984e-14	62.541	1469	1469	41.5582	1966	2065	40.3961	970	970	38.7081	1631	1716
CPIJ009430-RA mitogen-activated protein kinase kinase 1-interacting protein 1|protein_coding|supercont3.234:494188-494701:-1|	4.6e-67	AAEL004056-RB_conserved_hypothetical_proteinprotein_codingsupercont1.106:676145-685356:-1	-1.31628	2.01419e-10	3.91297e-06	7.67249e-09	28.1839	662	662	16.8044	751	835	21.0726	506	506	13.1057	510	581
CPIJ017376-RA conserved hypothetical protein|protein_coding|supercont3.919:110811-111444:-1|	2.53e-90	AAEL005257-RA_conserved_hypothetical_proteinprotein_codingsupercont1.148:391515-392151:1	-1.31921	0.000618304	1	0.0114398	7.91874	186	186	4.66901	217	232	5.9553	143	143	3.58659	151	159
CPIJ000728-RA conserved hypothetical protein|protein_coding|supercont3.6:1764392-1764778:1|	1.79e-39	AAEL000182-RA_conserved_hypothetical_proteinprotein_codingsupercont1.3:2042262-2042846:-1	-1.32223	2.99671e-35	5.82171e-31	2.01443e-33	235.476	5531	5531	77.7028	3819	3861	160.793	3861	3861	76.0627	3331	3372
CPIJ003058-RA troponin C |protein_coding|supercont3.38:515755-544924:1|	7.71e-160	AAEL000744-RA_troponin_Cprotein_codingsupercont1.15:747970-775051:-1	-1.32243	1.41367e-211	2.74633e-207	1.60604e-209	846.922	19893	19893	474.207	21145	23563	587.076	14097	14097	411.939	16305	18262
CPIJ002072-RA conserved hypothetical protein|protein_coding|supercont3.21:250617-251042:-1|	1.23e-68	AAEL005179-RA_hypothetical_proteinprotein_codingsupercont1.145:903718-923590:-1	-1.32302	4.7765e-18	9.27931e-14	2.6287e-16	121.037	2843	2843	44.9795	2145	2235	79.3762	1906	1906	46.1068	1944	2044
CPIJ018846-RA conserved hypothetical protein|protein_coding|supercont3.1304:69983-74888:-1|	6.84e-67	AAEL018115-RA_hypothetical_proteinprotein_codingsupercont1.198:1127826-1595513:-1	-1.3235	0.000114335	1	0.00242753	10.6435	249	250	6.76202	269	336	7.57947	182	182	5.57162	196	247
CPIJ002580-RA predicted protein|protein_coding|supercont3.42:298224-298877:-1|			-1.32409	0.00221916	1	0.0364426	8.04646	189	189	7.7079	308	383	5.83036	140	140	6.06787	222	269
CPIJ015329-RA conserved hypothetical protein|protein_coding|supercont3.604:166438-175262:-1|	1.62e-40	AAEL007898-RA_calminprotein_codingsupercont1.288:811868-880621:1	-1.32427	5.82701e-12	1.13201e-07	2.45025e-10	37.465	880	880	22.5602	1013	1121	26.1533	628	628	19.1736	774	850
CPIJ040079-RA cytochrome c oxidase subunit I|protein_coding|Mt:1446-2982:1|	0	AAEL018662-RA_cytochrome_c_oxidase_subunit_Iprotein_codingMt:1298-2834:1	-1.32511	9.60473e-08	0.00186591	2.96334e-06	9938.95	232010	233452	7766.22	381570	385898	6348.47	151133	152441	7012.84	307262	310892
CPIJ000328-RA conserved hypothetical protein|protein_coding|supercont3.2:2515157-2515713:1|			-1.3288	3.40658e-06	0.0661797	8.9918e-05	28.7374	675	675	15.8787	714	789	17.1996	413	413	16.3765	662	726
CPIJ004783-RA conserved hypothetical protein|protein_coding|supercont3.75:569967-570225:-1|	1.98e-42	AAEL000711-RC_hypothetical_proteinprotein_codingsupercont1.14:928286-965599:1	-1.32895	0.000108109	1	0.00231049	10.0049	235	235	5.87652	288	292	7.37124	177	177	4.5791	199	203
CPIJ002435-RB neurotransmitter gated ion channel |protein_coding|supercont3.32:678777-685644:-1|	1.12e-112	AAEL006535-RA_hypothetical_proteinprotein_codingsupercont1.209:639614-661150:1	-1.32965	9.23341e-14	1.79377e-09	4.26075e-12	77.3141	1624	1816	27.4908	1135	1366	52.1817	1078	1253	26.64	975	1181
CPIJ009031-RA GXIVsPLA2|protein_coding|supercont3.216:536270-541789:-1|	1.56e-127	AAEL013979-RD_conserved_hypothetical_proteinprotein_codingsupercont1.976:257573-268082:-1	-1.33002	1.90654e-17	3.70384e-13	1.04628e-15	52.2381	1227	1227	30.3486	1381	1508	37.4393	899	899	24.655	992	1093
CPIJ001853-RA D030070L09Rik protein|protein_coding|supercont3.26:32494-32896:1|	1.89e-71	AAEL001805-RA_conserved_hypothetical_proteinprotein_codingsupercont1.43:1258203-1258607:1	-1.33045	0.000682438	1	0.0125073	5.7049	134	134	4.56839	203	227	4.24784	102	102	3.4738	138	154
CPIJ015857-RA NADH dehydrogenase, putative |protein_coding|supercont3.679:40363-40869:1|	1.32e-36	AAEL003423-RA_NADH_dehydrogenase,_putativeprotein_codingsupercont1.86:474683-475387:1	-1.33085	1.23494e-35	2.39913e-31	8.35932e-34	199.459	4685	4685	70.6993	3456	3513	136.972	3289	3289	66.0248	2886	2927
CPIJ007370-RA aldose reductase|protein_coding|supercont3.147:250965-252052:-1|	4.86e-135	AAEL004118-RA_aldo-keto_reductaseprotein_codingsupercont1.107:2116046-2117237:1	-1.33126	4.29506e-15	8.34402e-11	2.15052e-13	39.9769	936	939	23.9086	1121	1188	29.4017	703	706	18.5871	788	824
CPIJ015637-RA antioxidant enzyme|protein_coding|supercont3.671:230504-231039:1|	1.86e-56	AAEL003136-RA_copper_chaperone_Atox1,_putativeprotein_codingsupercont1.79:2744033-2749906:1	-1.33132	0.00261556	1	0.0419938	13.3256	121	313	5.33314	51	265	8.57896	83	206	5.43627	62	241
CPIJ001974-RA conserved hypothetical protein|protein_coding|supercont3.27:1551359-1551680:1|	4.15e-16	AAEL002074-RB_hypothetical_proteinprotein_codingsupercont1.48:357118-357703:1	-1.33144	1.13302e-05	0.220112	0.000277568	13.9217	327	327	7.50665	349	373	10.1615	244	244	5.93253	252	263
CPIJ006145-RA conserved hypothetical protein|protein_coding|supercont3.109:237561-238119:-1|	1.22e-92	AAEL011737-RA_hypothetical_proteinprotein_codingsupercont1.607:535155-563300:-1	-1.33163	6.71553e-07	0.0130463	1.91294e-05	9.32368	219	219	9.1569	403	455	7.24631	174	174	6.6318	229	294
CPIJ006733-RA hypothetical protein|protein_coding|supercont3.156:272961-273673:1|	1.59e-88	AAEL006653-RA_conserved_hypothetical_proteinprotein_codingsupercont1.215:775118-802179:1	-1.33213	2.38461e-06	0.0463258	6.41632e-05	14.5177	230	341	11.1493	376	554	9.70339	157	233	9.56423	273	424
CPIJ007491-RA conserved hypothetical protein|protein_coding|supercont3.141:386263-386507:1|	3.22e-33	AAEL017319-RA_hypothetical_proteinprotein_codingsupercont1.79:1212366-1234355:-1	-1.33333	0.000725528	1	0.0132595	8.77022	206	206	4.38726	200	218	6.37175	153	153	3.49636	135	155
CPIJ004394-RA hypothetical protein|protein_coding|supercont3.66:377367-384918:1|	8.31e-39	AAEL013913-RA_stretch_regulated_skeletal_muscle_protein,_putativeprotein_codingsupercont1.959:180905-181393:1	-1.33348	8.06055e-59	1.56592e-54	6.69198e-57	273.324	6420	6420	108.152	5192	5374	191.944	4609	4609	94.131	4050	4173
CPIJ013355-RA conserved hypothetical protein|protein_coding|supercont3.444:329511-332815:-1|	2.08e-62	AAEL009278-RA_conserved_hypothetical_proteinprotein_codingsupercont1.386:1050076-1055576:-1	-1.33603	9.0144e-05	1	0.00194797	54.5797	1282	1282	41.7796	1803	2076	34.5657	830	830	37.5577	1417	1665
CPIJ013113-RA conserved hypothetical protein|protein_coding|supercont3.433:56101-56553:-1|	1.58e-60	AAEL008249-RD_conserved_hypothetical_proteinprotein_codingsupercont1.309:404156-405204:-1	-1.33676	1.46615e-06	0.0284829	4.01167e-05	17.9662	422	422	10.0424	452	499	12.4936	300	300	8.45893	349	375
CPIJ013804-RA hypothetical protein|protein_coding|supercont3.472:205298-210560:-1|	1.38e-36	AAEL011157-RA_NADH_dehydrogenase,_putativeprotein_codingsupercont1.544:183562-207536:1	-1.33764	3.14065e-06	0.0610134	8.33516e-05	66.6707	1566	1566	37.654	1647	1871	38.8552	933	933	39.1367	1487	1735
CPIJ002048-RA dynein light chain, putative |protein_coding|supercont3.24:1511941-1517954:1|	2.37e-97	AAEL005354-RA_dynein_light_chain,_putativeprotein_codingsupercont1.152:1710296-1724349:1	-1.33813	1.35021e-05	0.262305	0.000327881	50.8758	1195	1195	34.3736	1552	1708	31.6089	759	759	32.0988	1286	1423
CPIJ012766-RA acetyl-coa synthetase |protein_coding|supercont3.445:71802-92697:-1|	0	AAEL007283-RA_acetyl-coa_synthetaseprotein_codingsupercont1.247:735450-773452:-1	-1.33865	1.55079e-08	0.000301272	5.03799e-07	35.762	698	840	20.9099	709	1039	21.4474	411	515	20.8879	608	926
CPIJ010892-RA conserved hypothetical protein|protein_coding|supercont3.314:56861-57483:1|	1.1e-32	AAEL010088-RA_conserved_hypothetical_proteinprotein_codingsupercont1.452:155303-156066:1	-1.34012	6.01492e-07	0.0116852	1.72348e-05	13.2405	311	311	10.8877	511	541	9.162	220	220	8.8424	377	392
CPIJ015744-RA protein 5NUC precursor|protein_coding|supercont3.686:191408-193441:-1|	0	AAEL010986-RA_apyrase,_putativeprotein_codingsupercont1.531:76104-79029:1	-1.34019	3.04721e-11	5.91981e-07	1.22563e-09	13.8791	326	326	12.5782	591	625	11.869	285	285	7.87245	325	349
CPIJ010547-RA cytochrome P450|protein_coding|supercont3.278:376960-378642:1|	4.28e-151	AAEL014609-RA_cytochrome_P450protein_codingsupercont1.1188:49551-51215:-1	-1.34127	6.88912e-12	1.33835e-07	2.86585e-10	55.644	1304	1307	31.9183	1416	1586	32.7333	785	786	32.55	1308	1443
CPIJ000830-RA conserved hypothetical protein|protein_coding|supercont3.8:1468505-1478060:1|	1.88e-56	AAEL003934-RA_conserved_hypothetical_proteinprotein_codingsupercont1.101:328148-337265:-1	-1.34242	1.38918e-18	2.69876e-14	7.68878e-17	123.464	2900	2900	54.076	2332	2687	73.3793	1762	1762	58.8742	2314	2610
CPIJ012556-RA hypothetical protein|protein_coding|supercont3.390:33421-34076:1|			-1.34265	3.91772e-250	7.61096e-246	4.53033e-248	612.808	14394	14394	401.052	17598	19928	456.642	10965	10965	298.476	11351	13232
CPIJ016902-RA conserved hypothetical protein|protein_coding|supercont3.934:100645-107293:-1|	1.02e-45	AAEL000940-RA_conserved_hypothetical_proteinprotein_codingsupercont1.19:1035893-1043688:1	-1.34273	5.686e-07	0.0110462	1.63647e-05	14.9434	265	351	10.2638	392	510	10.4947	198	252	8.27847	268	367
CPIJ019284-RA hypothetical protein|protein_coding|supercont3.1550:43431-43980:-1|			-1.34275	0.000110413	1	0.00235454	135.981	3194	3194	97.4455	4368	4842	82.1248	1972	1972	91.7174	3659	4066
CPIJ011391-RA dehydrogenase/reductase SDR family member 4|protein_coding|supercont3.351:242198-243101:1|	1e-161	AAEL006224-RA_short-chain_dehydrogenaseprotein_codingsupercont1.195:360121-362061:1	-1.34326	1.67897e-16	3.26174e-12	8.91186e-15	42.063	988	988	27.3701	1309	1360	29.6516	712	712	22.0383	940	977
CPIJ011264-RA mitogen-activated protein-binding protein-interacting protein|protein_coding|supercont3.322:70564-70994:1|	1.6e-104	AAEL011529-RA_late_endosomal/lysosomal_MP1_interacting_protein,_putativeprotein_codingsupercont1.588:84337-84777:-1	-1.34384	1.81201e-07	0.00352019	5.48316e-06	19.2434	452	452	9.7204	446	483	13.9512	335	335	7.60176	308	337
CPIJ005941-RA ADP,ATP carrier protein 2|protein_coding|supercont3.104:143246-144687:1|	0	AAEL004855-RA_ADP,ATP_carrier_proteinprotein_codingsupercont1.132:1668790-1683162:1	-1.34529	2.65023e-24	5.14861e-20	1.59895e-22	142.708	3352	3352	56.4709	2187	2806	90.2873	2168	2168	57.7689	2026	2561
CPIJ004248-RA ordml|protein_coding|supercont3.63:626472-627071:-1|	6.45e-117	AAEL012130-RB_ordml,_arthropodprotein_codingsupercont1.658:48854-64228:1	-1.34649	7.08139e-05	1	0.00155622	9.57912	225	225	6.66139	311	331	6.57998	158	158	5.48139	226	243
CPIJ013236-RA glycoprotein hormone alpha 2|protein_coding|supercont3.436:350426-350855:1|			-1.34792	2.21381e-07	0.00430076	6.62675e-06	19.7968	465	465	13.5442	594	673	12.5769	302	302	12.1583	474	539
CPIJ011966-RA conserved hypothetical protein|protein_coding|supercont3.369:216400-219495:1|	1.32e-89	AAEL010397-RC_conserved_hypothetical_proteinprotein_codingsupercont1.475:487088-511176:1	-1.34836	0.000199941	1	0.00407154	3.95937	93	93	3.90426	179	194	3.37328	81	81	2.45873	100	109
CPIJ006453-RA trans-2-enoyl-CoA reductase, mitochondrial precursor|protein_coding|supercont3.129:333407-334546:-1|	1.36e-161	AAEL003995-RA_zinc_binding_dehydrogenaseprotein_codingsupercont1.104:277587-294366:1	-1.34878	6.47788e-09	0.000125846	2.2195e-07	18.0513	348	424	14.1479	430	703	12.3687	239	297	11.5041	292	510
CPIJ003139-RA hypothetical protein|protein_coding|supercont3.43:69233-70192:1|	5.42e-34	AAEL004060-RB_conserved_hypothetical_proteinprotein_codingsupercont1.106:2011768-2015452:1	-1.35038	2.39477e-45	4.65232e-41	1.76894e-43	218.957	5143	5143	80.8826	3979	4019	148.008	3554	3554	74.0326	3264	3282
CPIJ014889-RA pyruvate dehydrogenase |protein_coding|supercont3.574:149170-153891:1|	0	AAEL013613-RA_pyruvate_dehydrogenaseprotein_codingsupercont1.886:440196-443432:-1	-1.3506	0.00126413	1	0.0219386	40.3174	947	947	33.6893	1487	1674	25.4037	610	610	29.392	1154	1303
CPIJ019944-RA hypothetical protein|protein_coding|supercont3.2130:12266-12619:-1|			-1.35118	1.21531e-46	2.36099e-42	9.29522e-45	183.366	4307	4307	68.8478	3074	3421	130.517	3134	3134	56.1447	2165	2489
CPIJ018869-RA NADH dehydrogenase iron-sulfur protein 7, mitochondrial precursor|protein_coding|supercont3.1453:49785-50495:-1|	2.91e-136	AAEL008072-RA_NADH-plastoquinone_oxidoreductaseprotein_codingsupercont1.299:1166452-1167447:1	-1.35122	1.45491e-42	2.82645e-38	1.05859e-40	173.829	4083	4083	73.5772	3387	3656	118.856	2854	2854	64.2428	2637	2848
CPIJ004414-RA conserved hypothetical protein|protein_coding|supercont3.66:757834-765878:-1|	6.28e-105	AAEL010452-RA_conserved_hypothetical_proteinprotein_codingsupercont1.478:611066-631912:1	-1.35154	1.09348e-06	0.0212431	3.01748e-05	27.673	650	650	13.0209	618	647	17.1163	411	411	12.9929	542	576
CPIJ013750-RA delta(9)-desaturase, putative |protein_coding|supercont3.526:208160-225965:-1|	0	AAEL003622-RA_delta(9)-desaturase,_putativeprotein_codingsupercont1.93:1043035-1120033:-1	-1.35411	0.000233041	1	0.00469635	26.9493	633	633	11.27	498	560	14.8258	356	356	13.3989	523	594
CPIJ013736-RA hypothetical protein|protein_coding|supercont3.526:14991-16324:1|	4.49e-63	AAEL002417-RC_troponin_t,_invertebrateprotein_codingsupercont1.56:2748633-2771753:1	-1.35461	8.82321e-80	1.71408e-75	8.20136e-78	432.593	9908	10161	164.824	7049	8190	279.608	6542	6714	161.419	6187	7156
CPIJ004850-RA conserved hypothetical protein|protein_coding|supercont3.78:232843-233247:-1|	2.95e-56	AAEL013256-RA_conserved_hypothetical_proteinprotein_codingsupercont1.812:299430-300308:1	-1.35572	6.82708e-07	0.013263	1.93903e-05	24.5225	576	576	11.27	537	560	15.8669	381	381	10.5342	443	467
CPIJ007838-RA chymotrypsin-2 precursor|protein_coding|supercont3.171:291496-292313:-1|	1.85e-88	AAEL006594-RA_serine-type_enodpeptidase,protein_codingsupercont1.212:1452666-1453725:-1	-1.35666	4.88112e-27	9.48255e-23	3.01992e-25	96.8555	642	2275	39.5256	420	1964	68.0903	437	1635	32.4372	295	1438
CPIJ018182-RA conserved hypothetical protein|protein_coding|supercont3.1101:58858-63400:1|	1.88e-13	AAEL011457-RB_conserved_hypothetical_proteinprotein_codingsupercont1.581:69084-82106:-1	-1.35687	0.000394773	1	0.0075858	8.98308	178	211	5.53439	171	275	5.87201	117	141	4.82723	135	214
CPIJ010539-RA cytochrome P450|protein_coding|supercont3.278:347782-349463:1|	0	AAEL014605-RA_cytochrome_P450protein_codingsupercont1.1188:153819-155583:-1	-1.36201	1.9487e-98	3.78575e-94	1.95142e-96	425.483	9971	9994	214.734	10315	10670	265.323	6352	6371	204.729	8781	9076
CPIJ010325-RA conserved hypothetical protein|protein_coding|supercont3.295:272341-274972:1|	9.91e-57	AAEL010163-RA_conserved_hypothetical_proteinprotein_codingsupercont1.458:918888-920033:-1	-1.36298	8.84402e-39	1.71813e-34	6.20263e-37	61.9875	1439	1456	55.9074	2575	2778	46.1432	1094	1108	40.3547	1651	1789
CPIJ012223-RA cytochrome c oxidase,-subunit VIb, putative |protein_coding|supercont3.373:223692-223931:1|	1.2e-65	AAEL008887-RA_cytochrome_c_oxidase,-subunit_VIb,_putativeprotein_codingsupercont1.354:67239-67502:1	-1.36316	1.02693e-25	1.99503e-21	6.27367e-24	137.812	3237	3237	44.3355	2158	2203	89.9958	2161	2161	43.6255	1901	1934
CPIJ000424-RA AMP dependent coa ligase, putative|protein_coding|supercont3.4:2045333-2048503:1|	3.98e-95	AAEL014664-RA_AMP_dependent_coa_ligaseprotein_codingsupercont1.1212:106843-117704:1	-1.36701	7.68621e-29	1.4932e-24	4.86385e-27	70.034	1642	1645	39.4049	1801	1958	50.3493	1208	1209	29.7078	1192	1317
CPIJ006559-RA peptidoglycan recognition protein-lc isoform |protein_coding|supercont3.121:434868-435827:1|			-1.36779	3.39393e-08	0.000659338	1.07384e-06	19.3711	451	455	11.0889	479	551	13.2016	314	317	9.06797	352	402
CPIJ003149-RA dj-1 protein|protein_coding|supercont3.43:234480-235264:-1|	3.58e-76	AAEL004081-RA_dj-1_protein_(park7)protein_codingsupercont1.106:2453870-2455358:-1	-1.36837	5.70546e-11	1.1084e-06	2.24828e-09	27.5879	648	648	15.778	693	784	18.6988	449	449	12.9929	495	576
CPIJ016348-RA serine proteases 1/2 precursor|protein_coding|supercont3.798:29463-30286:1|			-1.36954	1.93584e-22	3.76076e-18	1.14309e-20	207.037	4788	4863	78.7493	3520	3913	109.986	2603	2641	98.6875	4006	4375
CPIJ019751-RA cytochrome P450|protein_coding|supercont3.1835:12941-14551:-1|	2.35e-84	AAEL006992-RA_cytochrome_P450protein_codingsupercont1.231:784874-786524:-1	-1.3721	0.0027827	1	0.0443839	27.5027	560	646	20.2861	814	1008	16.2417	346	390	18.5871	654	824
CPIJ018837-RA conserved hypothetical protein|protein_coding|supercont3.1304:1011-2042:-1|			-1.37212	0.000240932	1	0.00482535	9.32368	219	219	5.33314	252	265	6.08024	146	146	4.60166	195	204
CPIJ007541-RA NADH dehydrogenase 1 alpha subcomplex subunit 5|protein_coding|supercont3.178:152539-153331:1|	6.59e-86	AAEL004829-RA_NADH_dehydrogenase,_putativeprotein_codingsupercont1.132:1221353-1223490:1	-1.37225	1.65602e-33	3.21716e-29	1.09041e-31	122.783	2103	2884	49.6686	1793	2468	83.0827	1546	1995	42.5879	1370	1888
CPIJ018147-RA kazal domain-containing peptide|protein_coding|supercont3.1072:119964-120352:1|			-1.37605	9.47854e-78	1.8414e-73	8.76855e-76	269.28	6325	6325	159.793	7592	7940	163.75	3932	3932	148.065	6323	6564
CPIJ006694-RA survivin, putative|protein_coding|supercont3.127:494171-494651:-1|	4.02e-81	AAEL014251-RA_Inhibitor_of_Apoptosis_(IAP)_containing_Baculoviral_IAP_Repeat(s)_(BIR_domains).protein_codingsupercont1.1049:120895-122401:1	-1.3767	2.38712e-05	0.463745	0.000560079	6.21578	146	146	5.07151	200	252	4.74758	114	114	3.45124	116	153
CPIJ009246-RA ultraviolet wavelength sensitive opsin|protein_coding|supercont3.237:371599-376427:-1|	0	AAEL009615-RA_ultraviolet_wavelength_sensitive_opsinprotein_codingsupercont1.412:271590-320188:-1	-1.37682	3.82632e-58	7.4334e-54	3.16315e-56	267.449	6282	6282	85.9742	3644	4272	177.993	4274	4274	78.7019	2997	3489
CPIJ000766-RA conserved hypothetical protein|protein_coding|supercont3.10:599046-616966:1|	1.44e-38	AAEL011890-RA_conserved_hypothetical_proteinprotein_codingsupercont1.626:530535-578734:1	-1.37743	1.27662e-46	2.4801e-42	9.70965e-45	108.35	2545	2545	72.5508	3117	3605	73.3376	1761	1761	57.9944	2183	2571
CPIJ017106-RA conserved hypothetical protein|protein_coding|supercont3.932:153242-153712:-1|	5.45e-80	AAEL003384-RA_conserved_hypothetical_proteinprotein_codingsupercont1.85:1183943-1184599:1	-1.37823	0.000330515	1	0.00644791	20.0097	310	470	15.5567	436	773	12.452	192	299	13.3538	355	592
CPIJ010023-RA hypothetical protein|protein_coding|supercont3.246:250284-251216:1|			-1.37837	1.57666e-241	3.06298e-237	1.80175e-239	821.08	19286	19286	423.089	20365	21023	530.938	12749	12749	371.697	15899	16478
CPIJ014425-RA Transcription initiation factor IIF alpha subunit |protein_coding|supercont3.532:249395-250794:1|	5.51e-70	AAEL003945-RA_transcription_initiation_factor_IIF_alpha_subunitprotein_codingsupercont1.101:1623321-1638457:-1	-1.38092	0.000136194	1	0.00284805	5.49203	53	129	3.38101	93	168	4.37277	51	105	2.0527	56	91
CPIJ005646-RA alphaA-crystallin, putative |protein_coding|supercont3.99:267771-268295:1|	1.75e-23	AAEL010664-RA_actin_binding_protein,_putativeprotein_codingsupercont1.495:704754-705498:1	-1.38233	0.00170996	1	0.0287864	17.7107	365	416	5.17214	208	257	10.3281	220	248	6.22577	232	276
CPIJ006214-RA salivary cysteine-rich peptide |protein_coding|supercont3.118:678301-679614:1|	6.8e-121	AAEL011639-RA_WAP_four-disulfide_core_domain_protein_2_precursor,_putativeprotein_codingsupercont1.596:760146-762681:-1	-1.38328	2.2648e-14	4.39983e-10	1.07575e-12	49.2154	689	1156	26.9474	511	1339	29.2768	406	703	25.7828	521	1143
CPIJ016189-RA conserved hypothetical protein|protein_coding|supercont3.722:73086-77663:-1|	1.14e-144	AAEL004366-RA_conserved_hypothetical_proteinprotein_codingsupercont1.116:1670831-1673386:1	-1.38475	0.00236068	1	0.0384418	8.25933	62	194	4.42751	137	220	4.83087	28	116	4.33097	103	192
CPIJ017326-RA odorant binding protein OBP43|protein_coding|supercont3.984:153967-154634:-1|	5.3e-94	AAEL005772-RA_odorant_binding_protein_OBP22protein_codingsupercont1.174:1532891-1533675:1	-1.38718	5.00095e-52	9.71535e-48	3.91748e-50	254.805	5985	5985	89.2144	4263	4433	159.169	3822	3822	88.8301	3785	3938
CPIJ000533-RA conserved hypothetical protein|protein_coding|supercont3.5:2080021-2080824:-1|			-1.3882	0.000248058	1	0.00494766	268.982	6318	6318	178.227	8368	8856	149.341	3586	3586	172.81	7278	7661
CPIJ011944-RA hypothetical protein|protein_coding|supercont3.350:1213-1723:1|			-1.38822	6.76246e-07	0.0131374	1.92349e-05	475.124	11160	11160	295.275	13693	14672	263.99	6339	6339	290.965	12005	12899
CPIJ005955-RA cytochrome P450|protein_coding|supercont3.104:243315-244912:1|	1.16e-170	AAEL014891-RA_cytochrome_P450protein_codingsupercont1.1327:121982-123710:-1	-1.38863	1.98008e-41	3.8467e-37	1.41945e-39	93.9605	2207	2207	69.4717	3204	3452	59.4281	1427	1427	58.2651	2402	2583
CPIJ017566-RA synaptic vesicle protein |protein_coding|supercont3.1000:104554-125407:-1|	1.61e-105	AAEL002738-RA_synaptic_vesicle_proteinprotein_codingsupercont1.66:2221315-2239748:1	-1.38887	0.00127281	1	0.0220382	42.957	1009	1009	26.0016	1218	1292	23.5297	565	565	26.1212	1089	1158
CPIJ006013-RA serine protease |protein_coding|supercont3.103:174891-178084:1|	2.38e-32	AAEL002301-RA_serine_proteaseprotein_codingsupercont1.53:72874-93021:1	-1.38954	5.10469e-08	0.000991689	1.60208e-06	16.5612	387	389	10.5254	485	523	10.7862	259	259	8.70706	349	386
CPIJ005952-RA cytochrome P450|protein_coding|supercont3.104:237688-239261:1|	3.31e-38	AAEL014893-RA_cytochrome_P450protein_codingsupercont1.1327:46285-48013:-1	-1.3914	1.90075e-07	0.0036926	5.74276e-06	626.432	14714	14714	268.871	13121	13360	313.174	7520	7520	330.282	14414	14642
CPIJ010292-RA vacuolar protein sorting-associated protein 25|protein_coding|supercont3.262:474081-474661:-1|	6.48e-86	AAEL011790-RA_conserved_hypothetical_proteinprotein_codingsupercont1.614:102586-103487:-1	-1.39337	8.01744e-08	0.00155755	2.49607e-06	22.181	521	521	10.7468	495	534	13.9096	334	334	9.72213	392	431
CPIJ002538-RA cytochrome P450|protein_coding|supercont3.35:863806-865488:1|	0	AAEL007024-RA_cytochrome_P450protein_codingsupercont1.231:838998-845440:1	-1.39406	1.10385e-39	2.14444e-35	7.79798e-38	149.605	3514	3514	58.7853	2675	2921	96.1593	2309	2309	53.3251	2149	2364
CPIJ012143-RA phosrestin-1|protein_coding|supercont3.394:184043-187473:1|	0	AAEL003116-RA_phosrestin_i_(arrestin_b)_(arrestin_2)protein_codingsupercont1.78:2392563-2396488:-1	-1.39461	0	0	0	3563.65	42904	83705	1758.27	33142	87367	2001.73	23527	48066	1814.34	30323	80433
CPIJ014886-RA conserved hypothetical protein|protein_coding|supercont3.574:53074-70686:1|	0	AAEL013612-RA_conserved_hypothetical_proteinprotein_codingsupercont1.886:284640-311659:1	-1.39658	1.86542e-38	3.62394e-34	1.2989e-36	101.581	2386	2386	47.3945	2061	2355	69.8811	1678	1678	36.7907	1380	1631
CPIJ005771-RA protein bolA|protein_coding|supercont3.100:377658-378050:1|	7.75e-70	AAEL003755-RA_BolA_protein,_putativeprotein_codingsupercont1.96:1726788-1734576:-1	-1.39759	7.86839e-07	0.0152859	2.22179e-05	11.7504	276	276	5.97714	286	297	8.57896	206	206	4.1054	179	182
CPIJ013281-RA conserved hypothetical protein|protein_coding|supercont3.460:57040-63669:-1|	1.25e-125	AAEL013369-RA_conserved_hypothetical_proteinprotein_codingsupercont1.829:572937-573620:1	-1.39776	1.21651e-08	0.000236331	4.01241e-07	13.9217	327	327	9.74053	447	484	9.6201	231	231	7.30852	307	324
CPIJ009351-RA maintenance of ploidy protein mob1|protein_coding|supercont3.242:521474-522498:-1|	0	AAEL007325-RA_Mob3B_protein,_putativeprotein_codingsupercont1.249:603595-605093:-1	-1.39813	5.77384e-22	1.12168e-17	3.38877e-20	67.139	1577	1577	32.6831	1580	1624	42.4784	1020	1020	28.9183	1256	1282
CPIJ013093-RA hypothetical protein|protein_coding|supercont3.442:337074-337777:1|	6.26e-16	AAEL007490-RB_conserved_hypothetical_proteinprotein_codingsupercont1.258:944365-945130:1	-1.39833	1.13504e-183	2.20504e-179	1.25286e-181	649.549	15257	15257	245.868	11746	12217	431.197	10354	10354	209.15	8905	9272
CPIJ011595-RA conserved hypothetical protein|protein_coding|supercont3.364:34409-35433:-1|			-1.39985	0.00119445	1	0.0208862	2.55443	56	60	2.21376	99	110	2.16556	50	52	1.24064	50	55
CPIJ013530-RA conserved hypothetical protein|protein_coding|supercont3.462:23632-24276:-1|	5.8e-36	AAEL007367-RA_conserved_hypothetical_proteinprotein_codingsupercont1.251:1341983-1342526:1	-1.40153	3.24317e-11	6.3005e-07	1.2964e-09	16.3909	385	385	13.9668	605	694	11.036	265	265	10.6244	400	471
CPIJ018288-RA membrane protein|protein_coding|supercont3.1134:13719-14250:1|	8.24e-84	AAEL006771-RA_conserved_hypothetical_proteinprotein_codingsupercont1.220:1745490-1746117:-1	-1.40376	9.67174e-13	1.87893e-08	4.21285e-11	32.4839	763	763	18.1931	791	904	20.198	485	485	15.9028	623	705
CPIJ005656-RA oxidoreductase |protein_coding|supercont3.99:341438-342235:-1|	4.76e-45	AAEL010671-RA_oxidoreductaseprotein_codingsupercont1.495:595733-596717:1	-1.40493	6.12188e-07	0.011893	1.75154e-05	13.3256	313	313	7.00352	277	348	9.07871	218	218	5.39116	195	239
CPIJ008690-RA bS11R|protein_coding|supercont3.198:572805-573304:1|	3.67e-12	AAEL002811-RA_conserved_hypothetical_proteinprotein_codingsupercont1.68:2110690-2111467:1	-1.40572	2.12086e-17	4.1202e-13	1.16062e-15	50.2797	1181	1181	25.0356	1197	1244	31.359	753	753	22.2188	946	985
CPIJ002917-RA hypothetical protein|protein_coding|supercont3.40:353137-353425:1|			-1.40643	1.26725e-08	0.000246188	4.17268e-07	17.881	420	420	11.431	507	568	11.1193	267	267	9.72213	381	431
CPIJ009553-RA hypothetical protein|protein_coding|supercont3.231:304907-305357:1|			-1.40762	1.61611e-08	0.000313962	5.2327e-07	12.5167	176	294	8.77452	216	436	8.78719	137	211	6.33856	149	281
CPIJ010839-RA L-seryl-tRNA(Ser/Sec) kinase|protein_coding|supercont3.309:472625-473164:-1|			-1.41064	8.23424e-09	0.000159967	2.80152e-07	18.7751	441	441	15.4762	666	769	12.0772	290	290	12.2034	470	541
CPIJ010548-RA cytochrome P450|protein_coding|supercont3.278:379051-380717:1|	4.84e-144	AAEL014609-RA_cytochrome_P450protein_codingsupercont1.1188:49551-51215:-1	-1.41072	4.77848e-54	9.28316e-50	3.83602e-52	151.989	3570	3570	96.0368	4315	4772	87.9552	2112	2112	87.8601	3474	3895
CPIJ006225-RA hypothetical protein|protein_coding|supercont3.118:843566-845240:-1|	1.47e-31	AAEL000766-RA_ubiquinol_cytochrome_C_oxidoreductase-subunit_6.4kD-subunit,_putativeprotein_codingsupercont1.16:1116400-1118146:-1	-1.41113	2.83464e-109	5.50686e-105	2.92918e-107	350.553	8234	8234	140.815	6871	6997	229.175	5503	5503	119.034	5173	5277
CPIJ009041-RA 6-phosphogluconate dehydrogenase |protein_coding|supercont3.211:138086-138295:1|	4.68e-32	AAEL005931-RA_6-phosphogluconate_dehydrogenaseprotein_codingsupercont1.180:866603-879733:-1	-1.41534	0.000343765	1	0.00667165	3.02274	66	71	3.01876	130	150	2.37379	56	57	1.8948	73	84
CPIJ004630-RA odorant-binding protein|protein_coding|supercont3.70:243833-244540:-1|	8.76e-79	AAEL006108-RA_odorant_binding_protein_OBP24protein_codingsupercont1.189:234195-245248:1	-1.41761	6.26559e-22	1.21722e-17	3.66631e-20	83.7854	1968	1968	34.4742	1638	1713	49.2249	1182	1182	34.1966	1445	1516
CPIJ014462-RA expressed sequence, putative|protein_coding|supercont3.582:166127-167108:1|	8.19e-55	AAEL009090-RA_conserved_hypothetical_proteinprotein_codingsupercont1.369:134862-135841:1	-1.42352	6.98335e-05	1	0.00153816	3.15047	40	74	3.07913	109	153	2.70695	35	65	1.66923	54	74
CPIJ013963-RA dynein light chain, putative |protein_coding|supercont3.550:31510-38813:1|	6.95e-110	AAEL000026-RA_dynein_light_chain,_putativeprotein_codingsupercont1.1:2726733-2728501:1	-1.42762	0.000477383	1	0.0090303	4.89599	115	115	3.82376	178	190	3.04012	73	73	3.06777	124	136
CPIJ000733-RA conserved hypothetical protein|protein_coding|supercont3.6:1813691-1814245:1|	1.4e-23	AAEL000211-RA_conserved_hypothetical_proteinprotein_codingsupercont1.3:1885602-1887542:-1	-1.42899	1.23565e-81	2.4005e-77	1.16529e-79	301.976	7093	7093	102.195	4968	5078	188.571	4528	4528	94.2663	4097	4179
CPIJ016922-RA serine 3-dehydrogenase|protein_coding|supercont3.836:66623-67425:-1|	1.81e-107	AAEL017320-RA_hypothetical_proteinprotein_codingsupercont1.327:1255376-1257785:-1	-1.42927	7.34208e-23	1.42635e-18	4.36191e-21	71.0558	1523	1669	28.8593	1166	1434	43.8527	951	1053	26.0535	964	1155
CPIJ010314-RA conserved hypothetical protein|protein_coding|supercont3.295:227397-228722:-1|	4.36e-61	AAEL014436-RA_conserved_hypothetical_proteinprotein_codingsupercont1.1117:67118-74256:1	-1.43047	8.58288e-05	1	0.00186093	48.1085	1130	1130	31.8982	1464	1585	26.4032	634	634	29.5273	1205	1309
CPIJ005009-RA conserved hypothetical protein|protein_coding|supercont3.82:768800-769308:1|	1.11e-50	AAEL010249-RA_conserved_hypothetical_proteinprotein_codingsupercont1.465:682916-684267:-1	-1.43501	1.99452e-10	3.87476e-06	7.6125e-09	13.9217	327	327	10.5254	430	523	9.41187	226	226	7.62432	284	338
CPIJ000372-RA L-xylulose reductase|protein_coding|supercont3.4:858337-859344:1|	2.03e-120	AAEL014798-RA_lung_carbonyl_reductaseprotein_codingsupercont1.1276:71282-73323:-1	-1.4354	3.14716e-17	6.11398e-13	1.69833e-15	26.3532	619	619	16.2007	747	805	18.6155	447	447	11.0304	448	489
CPIJ001876-RA odorant binding protein OBP23|protein_coding|supercont3.26:255519-259529:1|	1.17e-38	AAEL001826-RA_odorant_binding_protein_OBP8protein_codingsupercont1.43:1541221-1541846:1	-1.43592	1.64188e-27	3.18968e-23	1.02233e-25	50.45	1185	1185	33.8906	1574	1684	31.9837	768	768	26.7528	1092	1186
CPIJ019691-RA conserved hypothetical protein|protein_coding|supercont3.1770:5648-7586:-1|	4.82e-170	AAEL000647-RA_predicted_proteinprotein_codingsupercont1.13:1043133-1045441:1	-1.43925	0.00227248	1	0.037236	27.7582	573	652	24.8142	952	1233	16.1584	345	388	20.3691	720	903
CPIJ005186-RA organic anion transporter, putative|protein_coding|supercont3.96:446893-454094:-1|	0	AAEL010921-RA_organic_anion_transporterprotein_codingsupercont1.520:602376-613827:-1	-1.44111	1.78162e-20	3.46116e-16	1.02401e-18	115.843	2721	2721	40.5922	1807	2017	59.2198	1422	1422	49.3325	1991	2187
CPIJ001743-RA carboxypeptidase A2 precursor|protein_coding|supercont3.25:868897-870440:-1|	2.37e-140	AAEL008599-RA_zinc_carboxypeptidaseprotein_codingsupercont1.334:643767-645310:-1	-1.44357	3.29935e-14	6.40965e-10	1.55197e-12	29.5888	695	695	17.3075	781	860	17.8243	428	428	14.6621	585	650
CPIJ006429-RA conserved hypothetical protein|protein_coding|supercont3.128:548562-549927:1|	1.26e-128	AAEL004987-RA_conserved_hypothetical_proteinprotein_codingsupercont1.137:693181-705260:-1	-1.44466	1.12747e-07	0.00219034	3.46573e-06	51.5144	1210	1210	15.5969	585	775	25.0706	602	602	21.3842	701	948
CPIJ000449-RA galactose-specific C-type lectin, putative |protein_coding|supercont3.5:167317-168492:1|	2.42e-11	AAEL017265-RA_C-Type_Lectin_(CTL)_-_galactose_binding.protein_codingsupercont1.594:273770-274356:1	-1.44488	0.00272428	1	0.0434878	105.711	1830	2483	74.4426	2418	3699	55.3884	999	1330	69.2956	2046	3072
CPIJ002518-RA chymotrypsin 1 precursor|protein_coding|supercont3.35:339371-340333:1|	7.13e-12	AAEL009680-RB_chymotrypsin,_putativeprotein_codingsupercont1.418:878270-879661:-1	-1.44809	2.19801e-142	4.27007e-138	2.37226e-140	427.612	10044	10044	236.228	11512	11738	231.59	5561	5561	226.835	9885	10056
CPIJ002910-RA retinoid-inducible serine carboxypeptidase precursor|protein_coding|supercont3.40:81039-82458:-1|	2.77e-38	AAEL007926-RA_retinoid-inducible_serine_carboxypeptidase_(serine_carboxypeptidaseprotein_codingsupercont1.289:852954-868490:1	-1.44891	6.85124e-07	0.0133099	1.94305e-05	7.40785	174	174	6.52052	309	324	4.83087	116	116	4.78212	195	212
CPIJ015029-RA venom allergen 5|protein_coding|supercont3.595:140960-142167:1|	3.95e-135	AAEL018222-RA_hypothetical_proteinprotein_codingsupercont1.615:604719-658459:1	-1.45017	3.89477e-76	7.56636e-72	3.58595e-74	137.982	3241	3241	72.1684	3471	3586	95.2431	2287	2287	49.6708	2131	2202
CPIJ007721-RA hypothetical protein|protein_coding|supercont3.197:177530-177955:-1|			-1.45037	1.23114e-144	2.39173e-140	1.33616e-142	291.29	6793	6842	137.313	6718	6823	199.149	4759	4782	96.3641	4188	4272
CPIJ019847-RA ubiquinol-cytochrome c reductase complex 14 kDa protein|protein_coding|supercont3.2110:24368-25120:-1|	6.46e-124	AAEL007868-RA_ubiquinol-cytochrome_c_reductase_complex_14_kd_proteinprotein_codingsupercont1.287:901500-905133:-1	-1.45191	4.22979e-26	8.21721e-22	2.59218e-24	93.7902	1063	2203	22.9426	464	1140	59.5113	665	1429	20.8879	358	926
CPIJ002012-RA hypothetical protein|protein_coding|supercont3.24:633101-633521:-1|			-1.45435	1.69038e-05	0.328391	0.000404921	48.4491	1138	1138	26.8267	1092	1333	25.0289	601	601	26.7302	1007	1185
CPIJ013024-RA ficolin-3 precursor|protein_coding|supercont3.426:146377-146807:-1|			-1.45443	5.00182e-94	9.71703e-90	4.95767e-92	185.154	4348	4349	122.723	6023	6098	110.694	2657	2658	100.988	4425	4477
CPIJ010764-RA conserved hypothetical protein|protein_coding|supercont3.292:482406-484901:1|			-1.45667	3.13083e-09	6.08226e-05	1.10186e-07	10.6435	128	250	8.95565	169	445	6.91314	87	166	6.54157	110	290
CPIJ007646-RA conserved hypothetical protein|protein_coding|supercont3.159:14063-14643:-1|			-1.457	1.15963e-14	2.25282e-10	5.61799e-13	90.214	2119	2119	20.8294	950	1035	48.5586	1166	1166	27.6551	1130	1226
CPIJ006502-RA late trypsin|protein_coding|supercont3.125:550316-550771:-1|			-1.45713	1.38223e-12	2.68526e-08	5.99389e-11	81.5289	1875	1915	25.9211	1171	1288	38.9801	913	936	34.7606	1371	1541
CPIJ015604-RA conserved hypothetical protein|protein_coding|supercont3.658:228467-235447:1|			-1.45842	2.76016e-28	5.36216e-24	1.72973e-26	28.6096	509	672	22.9627	730	1141	22.0304	390	529	13.3313	393	591
CPIJ011900-RA predicted protein |protein_coding|supercont3.353:252092-254399:-1|			-1.46002	6.00048e-07	0.0116571	1.72188e-05	27.7156	651	651	11.109	507	552	13.5764	326	326	13.0155	507	577
CPIJ007760-RA hypothetical protein|protein_coding|supercont3.162:341302-347806:-1|	7.99e-55	AAEL008785-RA_hypothetical_proteinprotein_codingsupercont1.349:307883-312902:-1	-1.4629	1.06674e-179	2.07236e-175	1.17083e-177	467.206	10974	10974	200.768	9662	9976	287.52	6904	6904	169.088	7270	7496
CPIJ019390-RA conserved hypothetical protein|protein_coding|supercont3.1600:1147-1710:-1|	5.09e-46	AAEL018340-RA_hypothetical_proteinprotein_codingsupercont1.154:1225655-1364536:1	-1.46598	3.29394e-05	0.639914	0.000753727	8.55735	201	201	4.32689	209	215	5.24733	126	126	3.54147	155	157
CPIJ018957-RA Odorant-binding protein 56e, putative |protein_coding|supercont3.1474:25425-26213:-1|	9.64e-47	AAEL002587-RA_odorant_binding_protein_OBP11protein_codingsupercont1.61:1517722-1520322:-1	-1.46759	1.35272e-08	0.000262793	4.43158e-07	30.2274	486	710	13.2423	315	658	14.8674	240	357	14.7524	290	654
CPIJ012678-RA sugar transporter |protein_coding|supercont3.407:141846-143324:1|	3.62e-100	AAEL010478-RA_sugar_transporterprotein_codingsupercont1.480:898024-899589:-1	-1.47452	0.00158233	1	0.026847	19.584	460	460	14.8724	670	739	10.5779	254	254	12.7899	501	567
CPIJ013081-RA hypothetical protein|protein_coding|supercont3.442:235844-237520:-1|	1.72e-26	AAEL017631-RA_U2_spliceosomal_RNAsnRNAsupercont1.588:609011-609205:-1	-1.47502	6.59199e-44	1.28063e-39	4.83255e-42	61.7321	1450	1450	43.0877	1936	2141	40.521	973	973	30.5424	1204	1354
CPIJ000746-RA hypothetical protein|protein_coding|supercont3.6:2016141-2016544:-1|	1.49e-15	AAEL004454-RA_hypothetical_proteinprotein_codingsupercont1.120:1199115-1199380:-1	-1.48097	4.62832e-07	0.00899144	1.34001e-05	32.6967	768	768	20.2458	878	1006	17.6577	424	424	18.0908	707	802
CPIJ000616-RA clip-domain serine protease, putative |protein_coding|supercont3.7:1402068-1403045:-1|	1.25e-15	AAEL009726-RA_clip-domain_serine_protease,_putativeprotein_codingsupercont1.421:443838-446523:1	-1.48254	9.2159e-08	0.00179037	2.85091e-06	20.7335	101	487	14.5303	83	722	11.7857	58	283	12.0004	55	532
CPIJ004456-RA aquaporin, putative |protein_coding|supercont3.67:205280-218361:-1|	0	AAEL014255-RA_aquaporin,_putativeprotein_codingsupercont1.1050:253130-261201:-1	-1.48382	4.34103e-12	8.43332e-08	1.84537e-10	24.5651	577	577	12.4775	567	620	14.1595	340	340	10.8049	434	479
CPIJ007539-RA hypothetical protein|protein_coding|supercont3.178:145379-145900:1|			-1.48399	5.48319e-307	1.06522e-302	6.45587e-305	934.581	21952	21952	339.892	15262	16889	543.265	13045	13045	315.552	12621	13989
CPIJ014777-RA phosrestin-1|protein_coding|supercont3.588:38946-42235:1|	0	AAEL003116-RA_phosrestin_i_(arrestin_b)_(arrestin_2)protein_codingsupercont1.78:2392563-2396488:-1	-1.48642	0	0	0	2550.26	30603	59902	1065.32	20055	52935	1383.21	16402	33214	1049.2	17508	46513
CPIJ018066-RA conserved hypothetical protein|protein_coding|supercont3.1158:52489-52858:-1|	5.57e-38	AAEL002293-RA_conserved_hypothetical_proteinprotein_codingsupercont1.53:1872830-1873472:1	-1.48793	3.23865e-11	6.29172e-07	1.2964e-09	21.5424	506	506	8.79465	420	437	13.5764	326	326	6.81226	289	302
CPIJ006817-RA salivary C-type lectin |protein_coding|supercont3.135:551169-551759:-1|			-1.48868	1.36923e-61	2.66e-57	1.16157e-59	69.0548	1410	1622	58.7652	2306	2920	45.9349	944	1103	39.9262	1400	1770
CPIJ005211-RA alpha-amylase 2|protein_coding|supercont3.108:127715-131414:-1|	2.37e-85	AAEL000647-RA_predicted_proteinprotein_codingsupercont1.13:1043133-1045441:1	-1.49349	1.6614e-33	3.22761e-29	1.09041e-31	73.3973	1305	1724	34.1321	1023	1696	43.103	769	1035	28.8957	797	1281
CPIJ018629-RA glutathione-s-transferase theta, gst |protein_coding|supercont3.1224:39095-39867:-1|	3.29e-78	AAEL007951-RA_glutathione_transferaseprotein_codingsupercont1.291:920522-921754:1	-1.4949	3.87163e-19	7.52141e-15	2.17382e-17	51.5144	1181	1210	18.032	849	896	29.9431	708	719	16.5795	692	735
CPIJ019210-RA hypothetical protein|protein_coding|supercont3.1464:35425-36312:-1|			-1.49667	5.08875e-08	0.000988591	1.59966e-06	14.4751	176	340	6.88277	194	342	8.49567	96	204	5.77463	145	256
CPIJ020000-RA DNA polymerase epsilon subunit 3|protein_coding|supercont3.2531:1636-2089:-1|	2.16e-58	AAEL001764-RA_histone-fold_protein_CHRAC_subunit,_putativeprotein_codingsupercont1.42:1134084-1135942:-1	-1.49722	2.98578e-06	0.0580048	7.94586e-05	8.89794	70	209	3.88414	74	193	5.83036	49	140	2.70686	54	120
CPIJ008780-RA hypothetical protein|protein_coding|supercont3.206:391899-392273:1|			-1.49833	8.08267e-14	1.57022e-09	3.73862e-12	31.4195	738	738	13.1014	575	651	18.0741	434	434	11.6395	454	516
CPIJ004953-RA conserved hypothetical protein|protein_coding|supercont3.77:775986-776270:-1|	5.85e-63	AAEL009858-RA_conserved_hypothetical_proteinprotein_codingsupercont1.433:287195-295271:-1	-1.50708	5.33165e-09	0.000103578	1.85291e-07	20.0097	470	470	8.31165	394	413	11.0777	266	266	7.71455	328	342
CPIJ016921-RA 3-oxoacyl-[acyl-carrier-protein] reductase 1|protein_coding|supercont3.836:61137-61993:-1|	1.08e-91	AAEL007669-RA_oxidoreductaseprotein_codingsupercont1.272:166006-166874:1	-1.50924	2.29776e-85	4.46387e-81	2.20984e-83	159.099	2912	3737	67.8818	2384	3373	101.49	1938	2437	48.9039	1553	2168
CPIJ009726-RA conserved hypothetical protein|protein_coding|supercont3.252:230677-231255:-1|			-1.51645	0.0016345	1	0.0276598	91.619	2152	2152	38.2376	1707	1900	39.4799	948	948	46.1519	1839	2046
CPIJ005208-RA alpha-amylase |protein_coding|supercont3.108:113366-120827:-1|	0	AAEL000651-RA_alpha-amylaseprotein_codingsupercont1.13:1065886-1078702:1	-1.51684	6.41219e-17	1.2457e-12	3.43167e-15	66.841	1388	1570	59.4695	2284	2955	40.7292	860	978	42.5428	1434	1886
CPIJ014236-RA conserved hypothetical protein|protein_coding|supercont3.510:258247-261539:-1|	3.62e-66	AAEL018199-RA_hypothetical_proteinprotein_codingsupercont1.29:2944937-2960506:1	-1.51717	2.01824e-45	3.92084e-41	1.50077e-43	89.0219	2091	2091	39.4854	1807	1962	53.3478	1281	1281	31.3544	1245	1390
CPIJ006539-RA conserved hypothetical protein|protein_coding|supercont3.121:5549-6430:1|	3e-61	AAEL001031-RA_conserved_hypothetical_proteinprotein_codingsupercont1.21:2066841-2069487:-1	-1.5172	2.43031e-17	4.72136e-13	1.32251e-15	43.9362	416	1032	13.524	253	672	25.7369	239	618	12.1357	180	538
CPIJ019690-RA maltodextrin glucosidase|protein_coding|supercont3.1770:3550-5432:-1|	2.31e-110	AAEL000647-RA_predicted_proteinprotein_codingsupercont1.13:1043133-1045441:1	-1.52288	2.00288e-20	3.891e-16	1.14779e-18	26.8215	579	630	18.6559	780	927	15.742	348	378	14.1208	528	626
CPIJ012250-RA troponin C |protein_coding|supercont3.398:261942-271349:1|	3.69e-174	AAEL006572-RC_troponin_Cprotein_codingsupercont1.211:589770-638799:-1	-1.52481	1.02353e-198	1.98841e-194	1.14276e-196	490.323	4577	11517	166.354	2965	8266	288.686	3223	6932	141.975	2155	6294
CPIJ018570-RA alpha-amylase |protein_coding|supercont3.1217:91402-98477:-1|	0	AAEL000651-RA_alpha-amylaseprotein_codingsupercont1.13:1065886-1078702:1	-1.52525	3.696e-42	7.18023e-38	2.66923e-40	44.9154	931	1055	34.917	1355	1735	29.1518	607	700	23.1887	776	1028
CPIJ019738-RA conserved hypothetical protein|protein_coding|supercont3.1952:429-8155:-1|			-1.52652	9.43349e-19	1.83264e-14	5.25113e-17	36.3155	808	853	17.2673	691	858	20.2813	467	487	14.82	514	657
CPIJ014544-RA conserved hypothetical protein|protein_coding|supercont3.618:104965-109923:-1|	3.35e-22	AAEL011634-RA_fibrinogen_and_fibronectinprotein_codingsupercont1.596:515707-517951:1	-1.52779	7.42043e-05	1	0.00162889	9.49397	97	223	4.34701	145	216	4.70594	49	113	4.35353	138	193
CPIJ003692-RA glucosyl/glucuronosyl transferases |protein_coding|supercont3.55:565625-567236:1|	4.11e-94	AAEL003102-RA_glucosyl/glucuronosyl_transferasesprotein_codingsupercont1.77:2316475-2318097:1	-1.53441	3.09598e-37	6.01456e-33	2.13282e-35	67.3519	1582	1582	24.7739	1149	1231	42.6033	1023	1023	17.4367	726	773
CPIJ006807-RA salivary C-type lectin |protein_coding|supercont3.135:384242-384778:-1|			-1.53774	1.72141e-09	3.34419e-05	6.25083e-08	13.283	301	312	8.2714	359	411	7.20466	168	173	6.81226	256	302
CPIJ015713-RA conserved hypothetical protein|protein_coding|supercont3.721:36904-37404:1|			-1.53814	5.27184e-05	1	0.001184	13.1979	310	310	3.54201	149	176	6.91314	166	166	3.97006	149	176
CPIJ000443-RA galactose-specific C-type lectin, putative |protein_coding|supercont3.5:94143-99339:-1|			-1.53996	8.10146e-10	1.57387e-05	2.97518e-08	24.0117	564	564	8.37202	382	416	12.6602	304	304	8.3687	342	371
CPIJ007125-RA regucalcin|protein_coding|supercont3.134:816988-818350:1|	1.93e-26	AAEL000757-RB_anterior_fat_body_proteinprotein_codingsupercont1.16:3889292-3890706:1	-1.54228	6.85108e-53	1.33096e-48	5.43249e-51	139.217	3270	3270	40.4514	1706	2010	79.5012	1909	1909	36.9937	1362	1640
CPIJ040086-RA cytochrome b|protein_coding|Mt:10431-11567:1|	0	AAEL018685-RA_cytochrome_bprotein_codingMt:10323-11457:1	-1.54228	9.3379e-92	1.81407e-87	9.20849e-90	1983.43	46588	46588	1283.33	60773	63768	1055.09	25335	25335	1063.05	44768	47127
CPIJ010543-RA cytochrome P450|protein_coding|supercont3.278:360454-362123:1|	0	AAEL018075-RA_hypothetical_proteinprotein_codingsupercont1.352:153603-156467:-1	-1.54236	4.82268e-84	9.36902e-80	4.61528e-82	100.049	2350	2350	69.7333	2482	3465	62.0101	1489	1489	48.0693	1441	2131
CPIJ005213-RA alpha-glucosidase precursor|protein_coding|supercont3.108:144028-145992:1|	0	AAEL000647-RA_predicted_proteinprotein_codingsupercont1.13:1043133-1045441:1	-1.54351	2.65284e-06	0.0515367	7.10851e-05	259.615	4011	6098	173.317	5394	8612	127.976	2009	3073	152.509	4245	6761
CPIJ012497-RA matrix metalloproteinase |protein_coding|supercont3.379:51098-69997:1|	1.34e-17	AAEL002665-RA_matrix_metalloproteinaseprotein_codingsupercont1.63:1358494-1360186:1	-1.54537	2.41886e-54	4.69913e-50	1.95797e-52	46.1501	294	1084	37.9559	565	1886	32.5667	201	782	21.8579	335	969
CPIJ018701-RA conserved hypothetical protein|protein_coding|supercont3.1334:27560-27949:1|	1.07e-42	AAEL000401-RA_conserved_hypothetical_proteinprotein_codingsupercont1.7:4673117-4673760:-1	-1.55991	2.20164e-05	0.427712	0.000520965	5.57718	131	131	3.40113	159	169	3.2067	77	77	2.54896	99	113
CPIJ017384-RA CRIPT|protein_coding|supercont3.997:149947-150315:1|	3.07e-68	AAEL013232-RA_conserved_hypothetical_proteinprotein_codingsupercont1.809:182070-184662:-1	-1.56167	0.000183098	1	0.00374821	4.5554	90	107	2.49551	80	124	2.66531	51	64	1.84969	53	82
CPIJ006074-RA trypsin-epsilon, putative |protein_coding|supercont3.106:623266-625840:-1|	2.11e-37	AAEL005604-RA_trypsin-epsilon,_putativeprotein_codingsupercont1.164:376985-378358:-1	-1.56335	9.07208e-15	1.76243e-10	4.42823e-13	18.6899	439	439	11.8335	573	588	10.4114	250	250	9.11309	393	404
CPIJ001744-RA zinc carboxypeptidase |protein_coding|supercont3.25:870936-872427:1|	3.53e-157	AAEL008600-RA_zinc_carboxypeptidaseprotein_codingsupercont1.334:645659-647390:1	-1.56674	2.74138e-21	5.32568e-17	1.5993e-19	47.8956	1125	1125	13.8662	647	689	27.1945	653	653	12.226	507	542
CPIJ015032-RA conserved hypothetical protein|protein_coding|supercont3.595:147268-173530:-1|	1.06e-91	AAEL009695-RA_conserved_hypothetical_proteinprotein_codingsupercont1.419:83607-98523:-1	-1.56813	0.00200871	1	0.0333531	11.9633	281	281	6.31927	275	314	5.45555	131	131	6.20322	248	275
CPIJ019398-RA myosin light chain 2 |protein_coding|supercont3.1999:34717-35708:1|	0	AAEL002572-RA_myosin_regulatory_light_chain_2_(mlc-2)protein_codingsupercont1.60:38379-40935:1	-1.57818	1.3985e-38	2.71686e-34	9.77286e-37	78.8894	406	1853	29.5838	278	1470	42.7699	251	1027	25.9633	222	1151
CPIJ040083-RA cytochrome c oxidase subunit III|protein_coding|Mt:4728-5516:1|	0	AAEL018669-RA_cytochrome_c_oxidase_subunit_IIIprotein_codingMt:4583-5370:1	-1.57948	0	0	0	4413.21	103660	103660	2047.4	100684	101734	2225.41	53437	53437	1864.93	81822	82676
CPIJ010961-RA hypothetical protein|protein_coding|supercont3.337:64677-65075:1|			-1.58266	8.49721e-82	1.65075e-77	8.05245e-80	151.222	3552	3552	77.7632	3531	3864	75.2533	1807	1807	69.4309	2760	3078
CPIJ006801-RA salivary C-type lectin |protein_coding|supercont3.135:204995-205565:-1|			-1.58673	1.49499e-113	2.90432e-109	1.55311e-111	266.214	2415	6253	78.2462	1453	3888	146.259	1354	3512	70.8295	1217	3140
CPIJ004600-RA oxidoreductase |protein_coding|supercont3.74:1003364-1005343:1|	1.52e-95	AAEL007669-RA_oxidoreductaseprotein_codingsupercont1.272:166006-166874:1	-1.59032	3.46151e-21	6.72467e-17	2.01338e-19	26.0978	553	613	11.109	466	552	16.7415	359	402	6.65436	251	295
CPIJ008333-RA hypothetical protein|protein_coding|supercont3.180:544167-545791:1|			-1.5922	2.00739e-08	0.000389975	6.43524e-07	6.21578	146	146	3.34076	160	166	4.581	110	110	1.4211	59	63
CPIJ010227-RA cytochrome P450|protein_coding|supercont3.279:518857-520902:1|	0	AAEL002031-RA_cytochrome_P450protein_codingsupercont1.47:274782-284277:-1	-1.59979	2.85108e-54	5.53879e-50	2.29825e-52	94.0882	672	2210	31.2743	388	1554	55.2635	389	1327	23.0985	250	1024
CPIJ005108-RA cecropin|protein_coding|supercont3.90:740062-740606:1|	2.77e-37	AAEL004223-RA_cecropin_anti-microbial_peptideprotein_codingsupercont1.110:1115908-1116181:-1	-1.60231	0	0	0	748.023	17570	17570	439.471	21610	21837	409.75	9839	9839	331.365	14517	14690
CPIJ016923-RA protein fixR|protein_coding|supercont3.836:73496-74293:1|	7.13e-100	AAEL017320-RA_hypothetical_proteinprotein_codingsupercont1.327:1255376-1257785:-1	-1.61098	8.45885e-16	1.6433e-11	4.35889e-14	21.9255	458	515	8.23115	348	409	13.035	277	313	5.6844	203	252
CPIJ013880-RA heat shock protein 67B2|protein_coding|supercont3.499:198637-199103:-1|	5.81e-40	AAEL005884-RA_conserved_hypothetical_proteinprotein_codingsupercont1.178:834149-838881:1	-1.61104	0.000523939	1	0.00981538	13.7088	321	322	12.6385	541	628	7.03808	167	169	9.3161	346	413
CPIJ014427-RA conserved hypothetical protein|protein_coding|supercont3.546:319-3524:-1|	2.19e-68	AAEL000812-RA_conserved_hypothetical_proteinprotein_codingsupercont1.17:3695221-3729516:-1	-1.61276	0.00130811	1	0.0225891	4.51283	21	106	1.40875	23	70	2.49873	15	60	1.17297	12	52
CPIJ010823-RA serine protease 27 precursor|protein_coding|supercont3.293:464240-465631:-1|	3.3e-30	AAEL002276-RA_serine_protease,_putativeprotein_codingsupercont1.52:2716507-2717853:-1	-1.61353	1.00586e-28	1.95409e-24	6.34444e-27	60.5826	1423	1423	24.6934	1142	1227	28.4438	683	683	24.4068	1004	1082
CPIJ013892-RA conserved hypothetical protein|protein_coding|supercont3.482:182175-182791:-1|	9.67e-38	AAEL003613-RA_conserved_hypothetical_proteinprotein_codingsupercont1.93:2175654-2195659:1	-1.61466	0.00257158	1	0.041356	12.0058	282	282	8.45252	383	420	5.4972	132	132	7.17317	294	318
CPIJ002089-RA salivary protein |protein_coding|supercont3.21:536023-537672:-1|	1.25e-18	AAEL009081-RA_conserved_hypothetical_proteinprotein_codingsupercont1.368:573372-575065:-1	-1.61715	1.17454e-100	2.28179e-96	1.18843e-98	339.867	7983	7983	107.709	4953	5352	142.802	3429	3429	133.967	5603	5939
CPIJ010384-RA LYR motif-containing protein 2|protein_coding|supercont3.273:289921-290270:1|	8.52e-56	AAEL013479-RA_conserved_hypothetical_proteinprotein_codingsupercont1.854:121475-122571:-1	-1.61915	1.17366e-09	2.28007e-05	4.29391e-08	10.1752	239	239	5.47402	258	272	5.83036	140	140	3.83472	158	170
CPIJ019205-RA hypothetical protein|protein_coding|supercont3.1464:20497-21826:1|			-1.62091	4.3371e-19	8.42568e-15	2.42815e-17	45.6818	533	1073	28.3965	669	1411	22.7384	246	546	22.9632	516	1018
CPIJ004598-RA Acetoin(diacetyl) reductase|protein_coding|supercont3.74:994401-995200:-1|	2.04e-100	AAEL017320-RA_hypothetical_proteinprotein_codingsupercont1.327:1255376-1257785:-1	-1.62181	4.85818e-05	0.943799	0.00110128	12.7296	268	299	12.1757	529	605	6.82985	148	164	8.5266	325	378
CPIJ017043-RA hypothetical protein|protein_coding|supercont3.842:20756-21138:-1|			-1.62327	3.62762e-35	7.04738e-31	2.43013e-33	92.0021	2161	2161	34.5547	1656	1717	39.1884	941	941	38.7757	1657	1719
CPIJ011450-RA selenoprotein BthD precursor|protein_coding|supercont3.319:454359-454835:-1|	1.46e-28	AAEL003704-RA_39S_ribosomal_protein_L13,_mitochondrialprotein_codingsupercont1.94:1928550-1940634:-1	-1.62471	4.58421e-10	8.90575e-06	1.72258e-08	7.79102	183	183	5.29289	224	263	4.87252	117	117	3.18056	106	141
CPIJ020018-RA cytochrome P450 6d3|protein_coding|supercont3.2948:6026-10526:-1|	2.42e-58	AAEL009130-RA_cytochrome_P450protein_codingsupercont1.371:755352-756493:-1	-1.62603	8.27287e-39	1.60717e-34	5.82308e-37	94.3011	2209	2215	32.6831	1374	1624	43.3113	1038	1040	34.7831	1325	1542
CPIJ015918-RA conserved hypothetical protein|protein_coding|supercont3.708:202762-204015:1|	8.28e-102	AAEL006624-RA_conserved_hypothetical_proteinprotein_codingsupercont1.213:434305-435600:1	-1.62643	1.10261e-08	0.000214205	3.68049e-07	14.986	352	352	6.74189	304	335	6.70492	161	161	6.65436	256	295
CPIJ009850-RA mst101(2) |protein_coding|supercont3.243:250698-251088:-1|			-1.62865	0.00230706	1	0.0376324	3.27819	73	77	1.32825	55	66	1.79075	40	43	1.03763	44	46
CPIJ002105-RA Odorant-binding protein 58c, putative |protein_coding|supercont3.21:699415-700558:-1|	1.95e-118	AAEL010666-RA_odorant_binding_protein_OBP42protein_codingsupercont1.495:848252-848790:1	-1.62937	5.61308e-23	1.09045e-18	3.34495e-21	27.375	643	643	17.1264	759	851	13.8679	333	333	13.4441	542	596
CPIJ002750-RA conserved hypothetical protein|protein_coding|supercont3.36:1160553-1161008:-1|	4.63e-11	AAEL007587-RA_conserved_hypothetical_proteinprotein_codingsupercont1.265:538936-539825:-1	-1.63293	3.00718e-06	0.0584204	7.99185e-05	9.83456	231	231	8.45252	393	420	5.28897	127	127	5.90997	251	262
CPIJ010225-RA cytochrome P450|protein_coding|supercont3.279:512575-514611:1|	0	AAEL002031-RA_cytochrome_P450protein_codingsupercont1.47:274782-284277:-1	-1.63374	8.72136e-20	1.6943e-15	4.96862e-18	36.6987	275	862	9.45878	123	470	20.4479	146	491	7.80477	86	346
CPIJ007622-RA glucose dehydrogenase |protein_coding|supercont3.148:134557-136074:-1|	0	AAEL004027-RA_glucose_dehydrogenaseprotein_codingsupercont1.105:1532549-1536110:1	-1.63858	5.336e-132	1.03662e-127	5.66462e-130	260.169	6111	6111	93.3803	4334	4640	130.184	3126	3126	85.5818	3517	3794
CPIJ000216-RA conserved hypothetical protein|protein_coding|supercont3.3:2068982-2069233:-1|	5.37e-83	AAEL008916-RA_conserved_hypothetical_proteinprotein_codingsupercont1.357:621368-621610:-1	-1.64671	4.16776e-05	0.809671	0.000950318	5.27916	123	124	2.07288	78	103	2.99847	72	72	1.46621	51	65
CPIJ004601-RA 3-oxoacyl-[acyl-carrier-protein] reductase 1|protein_coding|supercont3.74:1007664-1008465:1|	2.68e-86	AAEL007669-RA_oxidoreductaseprotein_codingsupercont1.272:166006-166874:1	-1.65091	1.6912e-70	3.2855e-66	1.48665e-68	100.091	1776	2351	33.6893	1187	1674	58.9283	1068	1415	22.106	674	980
CPIJ011624-RA hypothetical protein|protein_coding|supercont3.329:416448-417100:-1|			-1.6519	2.22357e-80	4.31972e-76	2.07679e-78	920.575	21623	21623	531.1	26130	26390	438.568	10531	10531	440.225	19298	19516
CPIJ006805-RA salivary C-type lectin |protein_coding|supercont3.135:340173-340742:-1|			-1.65621	2.71266e-75	5.26988e-71	2.43976e-73	89.1497	1790	2094	50.8963	1816	2529	46.6845	963	1121	37.8735	1105	1679
CPIJ006804-RA salivary C-type lectin |protein_coding|supercont3.135:269363-269921:-1|			-1.65746	1.28806e-43	2.50231e-39	9.4072e-42	90.5972	729	2128	21.7753	363	1082	47.7673	392	1147	20.0307	312	888
CPIJ009841-RA conserved hypothetical protein|protein_coding|supercont3.243:10676-20793:-1|	8.61e-10	AAEL009818-RB_conserved_hypothetical_proteinprotein_codingsupercont1.430:69841-131684:1	-1.65805	1.08201e-05	0.210202	0.000266416	6.25836	147	147	5.21239	223	259	3.33164	80	80	3.58659	147	159
CPIJ009083-RA 40S ribosomal protein S24|protein_coding|supercont3.228:482635-483239:-1|	9.17e-161	AAEL014292-RA_40S_ribosomal_protein_S24protein_codingsupercont1.1059:149067-149948:-1	-1.65841	3.83545e-06	0.0745113	0.000100555	7.3227	32	172	1.99238	16	99	4.33113	20	104	1.28576	11	57
CPIJ006818-RA salivary C-type lectin |protein_coding|supercont3.135:552710-553278:1|			-1.65988	9.57732e-87	1.86059e-82	9.25665e-85	183.28	2746	4305	51.8421	1495	2576	91.9115	1387	2207	49.7385	1309	2205
CPIJ008261-RA hypothetical protein|protein_coding|supercont3.177:265805-266274:1|	2.27e-58	AAEL003417-RA_mitochondrial_ATPase_inhibitor,_putativeprotein_codingsupercont1.86:2024549-2025849:-1	-1.67876	9.42027e-36	1.83008e-31	6.39887e-34	72.1201	1694	1694	20.2861	927	1008	35.1488	844	844	19.8954	841	882
CPIJ007334-RA conserved hypothetical protein|protein_coding|supercont3.157:249380-251336:-1|	2.66e-26	AAEL006749-RA_conserved_hypothetical_proteinprotein_codingsupercont1.219:393198-415324:1	-1.68397	6.52184e-13	1.267e-08	2.8536e-11	8.42962	107	198	4.97089	91	247	5.74707	58	138	2.2106	46	98
CPIJ016535-RA hypothetical protein|protein_coding|supercont3.772:5413-8077:1|	0	AAEL018469-RA_28S_rRNArRNAsupercont1.371:283612-286804:-1	-1.68625	3.07617e-128	5.97608e-124	3.24787e-126	141.558	8	3325	71.7458	36	3565	78.0436	8	1874	48.4528	22	2148
CPIJ010544-RA cytochrome P450|protein_coding|supercont3.278:364538-366204:1|	2.67e-147	AAEL014615-RA_cytochrome_P450protein_codingsupercont1.1188:86223-87884:-1	-1.68714	4.19661e-242	8.15276e-238	4.82412e-240	253.655	5958	5958	116.866	5521	5807	151.131	3629	3629	68.4835	2800	3036
CPIJ013630-RA hypothetical protein|protein_coding|supercont3.509:212830-217197:-1|			-1.69216	5.31965e-14	1.03345e-09	2.49024e-12	20.5206	292	482	7.40602	225	368	10.1198	155	243	6.38367	167	283
CPIJ015401-RA galactose-specific C-type lectin, putative |protein_coding|supercont3.675:30065-42132:1|	5.89e-10	AAEL014390-RA_galactose-specific_C-type_lectin,_putativeprotein_codingsupercont1.1095:203918-204905:-1	-1.69683	4.77095e-36	9.26852e-32	3.25211e-34	56.8361	830	1335	18.4949	580	919	28.9436	439	695	15.4516	462	685
CPIJ040088-RA NADH dehydrogenase subunit 4|protein_coding|Mt:8141-9484:-1|	0	AAEL018680-RA_NADH_dehydrogenase_subunit_4protein_codingMt:8027-9370:-1	-1.70041	1.61361e-11	3.13476e-07	6.53074e-10	1476.42	34679	34679	867.189	39745	43090	634.552	15237	15237	743.709	30057	32970
CPIJ017522-RA conserved hypothetical protein|protein_coding|supercont3.978:97656-99612:-1|	3.46e-26	AAEL006749-RA_conserved_hypothetical_proteinprotein_codingsupercont1.219:393198-415324:1	-1.70163	2.97915e-05	0.57876	0.000688181	11.8781	154	279	12.558	256	624	6.8715	86	165	7.48897	154	332
CPIJ010208-RA conserved hypothetical protein|protein_coding|supercont3.284:34553-35983:-1|			-1.70908	3.54458e-81	6.88605e-77	3.3266e-79	63.9459	694	1502	49.9504	904	2482	33.4829	329	804	33.159	564	1470
CPIJ040084-RA ATP synthase F0 subunit 6|protein_coding|Mt:4044-4724:1|	0	AAEL018668-RA_ATP_synthase_F0_subunit_6protein_codingMt:3899-4579:1	-1.7193	0	0	0	1673.62	39311	39311	770.468	37632	38284	784.434	18836	18836	637.127	27715	28245
CPIJ013629-RA hypothetical protein|protein_coding|supercont3.509:211625-212231:-1|			-1.72331	6.52157e-54	1.26694e-49	5.21376e-52	80.2517	1240	1885	25.2368	762	1254	40.9791	650	984	20.2338	558	897
CPIJ015807-RA conserved hypothetical protein|protein_coding|supercont3.731:225019-235576:1|	1.09e-47	AAEL013334-RA_conserved_hypothetical_proteinprotein_codingsupercont1.825:331394-375641:-1	-1.72706	1.50467e-75	2.92313e-71	1.3596e-73	46.661	448	1096	34.112	595	1695	30.2346	280	726	16.5344	272	733
CPIJ004599-RA 3-oxoacyl-[acyl-carrier-protein] reductase|protein_coding|supercont3.74:998974-999781:1|	1.93e-113	AAEL017320-RA_hypothetical_proteinprotein_codingsupercont1.327:1255376-1257785:-1	-1.72899	1.67747e-72	3.25881e-68	1.48128e-70	75.6538	1630	1777	30.0266	1250	1492	43.6861	957	1049	17.4367	636	773
CPIJ004029-RA venom allergen 5|protein_coding|supercont3.57:711051-712333:-1|	2.16e-24	AAEL002693-RA_venom_allergenprotein_codingsupercont1.64:662630-663836:-1	-1.73358	9.32829e-57	1.81221e-52	7.67884e-55	143.431	3369	3369	40.9142	1952	2033	54.9303	1319	1319	51.4077	2204	2279
CPIJ040082-RA NADH dehydrogenase subunit 1|protein_coding|Mt:11653-12609:-1|	0	AAEL018687-RA_NADH_dehydrogenase_subunit_1protein_codingMt:11547-12488:-1	-1.73697	1.09194e-05	0.212131	0.00026852	1010.02	23724	23724	539.653	23434	26815	390.884	9386	9386	501.288	19148	22223
CPIJ016041-RA hypothetical protein|protein_coding|supercont3.737:4106-4439:-1|			-1.74109	0	0	0	759.943	17850	17850	495.157	23325	24604	376.308	9036	9036	344.56	14381	15275
CPIJ016848-RA cytochrome P450|protein_coding|supercont3.869:105004-106556:1|	0	AAEL009127-RA_cytochrome_P450protein_codingsupercont1.371:515318-516878:1	-1.74391	1.82918e-64	3.55354e-60	1.57236e-62	103.199	1623	2424	41.9809	1237	2086	42.8948	656	1030	40.3547	1056	1789
CPIJ002737-RA MPA2 allergen|protein_coding|supercont3.36:1044558-1045102:1|	2.88e-39	AAEL015136-RA_Niemann-Pick_Type_C-2,_putativeprotein_codingsupercont1.1514:6697-7372:1	-1.75809	8.06498e-76	1.56678e-71	7.35579e-74	67.3519	1582	1582	40.3507	1931	2005	33.8994	814	814	27.3618	1160	1213
CPIJ007000-RA hypothetical protein|protein_coding|supercont3.133:122544-123708:1|			-1.75977	0	0	0	267.534	2735	6284	201.09	3225	9992	178.867	1768	4295	87.4315	1306	3876
CPIJ006716-RA peptidoglycan recognition protein sb2 |protein_coding|supercont3.156:35123-44151:1|	1.06e-99	AAEL010171-RA_peptidoglycan_recognition_protein_(Long)protein_codingsupercont1.458:249094-278424:-1	-1.77166	3.66096e-06	0.0711216	9.62403e-05	61.1361	1436	1436	41.0954	1809	2042	25.1539	604	604	32.55	1288	1443
CPIJ039571-RA 18S_rRNA|rRNA|supercont3.1464:1344-3288:1|	0	AAEL017964-RA_18S_rRNArRNAsupercont1.836:256867-258821:-1	-1.78747	4.17155e-137	8.10406e-133	4.45278e-135	172.296	3	4047	76.4752	9	3800	74.5037	2	1789	64.6713	8	2867
CPIJ016517-RA conserved hypothetical protein|protein_coding|supercont3.796:4255-4512:1|	2.06e-50	AAEL006645-RA_conserved_hypothetical_proteinprotein_codingsupercont1.215:600572-600847:-1	-1.79342	1.21692e-07	0.0023641	3.723e-06	4.12966	48	97	2.15338	55	107	2.62366	32	63	0.879729	21	39
CPIJ016377-RA conserved hypothetical protein|protein_coding|supercont3.755:151193-151657:-1|			-1.79606	2.08661e-35	4.05366e-31	1.40752e-33	257.7	6051	6053	136.689	4517	6792	106.529	2555	2558	113.056	3203	5012
CPIJ017044-RA hypothetical protein|protein_coding|supercont3.842:26951-27327:1|			-1.79764	0.00104285	1	0.0184681	64.3717	1512	1512	22.7614	1014	1131	20.906	502	502	27.5648	1094	1222
CPIJ007454-RA small calcium-binding mitochondrial carrier, putative |protein_coding|supercont3.166:536600-536875:-1|			-1.79849	4.05864e-301	7.88471e-297	4.74983e-299	573.853	13479	13479	133.61	6512	6639	249.248	5985	5985	144.118	6288	6389
CPIJ006802-RA salivary C-type lectin |protein_coding|supercont3.135:207833-208423:1|			-1.79915	5.2746e-29	1.0247e-24	3.34868e-27	32.271	650	758	12.5782	452	625	15.4088	315	370	9.51912	315	422
CPIJ018753-RA juvenile hormone esterase |protein_coding|supercont3.1374:75811-86639:1|	1.03e-40	AAEL012886-RA_hypothetical_proteinprotein_codingsupercont1.754:375170-433566:-1	-1.80726	0.00015786	1	0.00326944	7.28013	126	171	1.95213	66	97	2.58202	46	62	2.5264	70	112
CPIJ007452-RA 8.9 kDa basic salivary peptide, putative |protein_coding|supercont3.166:519194-519501:1|			-1.81369	1.10942e-63	2.15527e-59	9.45292e-62	98.4308	2312	2312	28.9801	1416	1440	42.4367	1019	1019	27.813	1211	1233
CPIJ010175-RA cytochrome P450|protein_coding|supercont3.264:375027-376631:-1|	8.72e-160	AAEL014619-RA_cytochrome_P450protein_codingsupercont1.1188:100138-101893:-1	-1.81422	5.79249e-38	1.12531e-33	4.00465e-36	20.6483	485	485	17.9717	800	893	10.9111	262	262	10.3763	406	460
CPIJ014780-RA cysteine-rich protease inhibitor |protein_coding|supercont3.588:179173-179507:-1|			-1.81666	0.000169589	1	0.00349745	7.57815	178	178	3.13951	131	156	2.83189	68	68	3.06777	110	136
CPIJ039609-RA U2 spliceosomal RNA|snRNA|supercont3.442:237329-237523:1|	6.37e-87	AAEL017827-RA_U2_spliceosomal_RNAsnRNAsupercont1.588:584477-584671:-1	-1.82761	7.72765e-06	0.150125	0.000194724	2.04355	23	48	0.442751	15	22	0.999491	12	24	0.360914	13	16
CPIJ003461-RA M12 mutant protein precursor, putative |protein_coding|supercont3.48:118328-125899:-1|	1.9e-55	AAEL002192-RA_M12_mutant_protein_precursor,_putativeprotein_codingsupercont1.51:850895-886005:-1	-1.83182	7.08663e-09	0.000137672	2.4153e-07	16.6464	359	391	8.25127	324	410	6.62163	137	159	6.97016	242	309
CPIJ001248-RA DNA-binding protein smubp-2|protein_coding|supercont3.15:264457-266753:1|	5.3e-50	AAEL009404-RA_DNA-binding_protein_smubp-2protein_codingsupercont1.394:408130-435882:1	-1.83245	0.000152085	1	0.00316334	3.27819	17	77	3.30051	20	164	1.58253	7	38	2.00759	12	89
CPIJ006513-RA hypothetical protein|protein_coding|supercont3.126:111736-123979:-1|			-1.8352	0.000111878	1	0.00238056	5.96034	140	140	5.55452	236	276	2.66531	64	64	3.60914	131	160
CPIJ002238-RA hypothetical protein|protein_coding|supercont3.30:613628-614281:-1|	4.29e-19	AAEL017563-RA_hypothetical_proteinprotein_codingsupercont1.31:676495-682477:-1	-1.83549	5.01097e-37	9.73481e-33	3.42775e-35	210.23	4938	4938	100.887	4105	5013	82.7912	1988	1988	86.7097	3145	3844
CPIJ017299-RA conserved hypothetical protein|protein_coding|supercont3.976:139407-139958:-1|	9.57e-76	AAEL010657-RA_conserved_hypothetical_proteinprotein_codingsupercont1.495:228184-228730:1	-1.84002	0.00097612	1	0.0173814	3.23561	76	76	1.16725	43	58	1.33265	32	32	1.06019	34	47
CPIJ002943-RA conserved hypothetical protein|protein_coding|supercont3.40:582052-583057:1|	1.14e-15	AAEL014515-RA_metalloproteinase,_putativeprotein_codingsupercont1.1145:36539-37465:1	-1.84673	1.29807e-19	2.52175e-15	7.37354e-18	18.2642	429	429	7.20477	295	358	8.82884	212	212	4.96257	184	220
CPIJ040092-RA |rRNA|Mt:12675-14007:-1|	0	AAEL018689-RA_rRNAMt:12566-13900:-1	-1.84712	1.09051e-254	2.11853e-250	1.26858e-252	194585	4570525	4570530	69760.4	3462521	3466345	70451.8	1691703	1691705	72660.2	3217752	3221161
CPIJ011297-RA conserved hypothetical protein|protein_coding|supercont3.321:62742-65854:1|	7.2e-129	AAEL002311-RA_ADP-ribosylation_factor,_putativeprotein_codingsupercont1.53:1861966-1862481:1	-1.85631	6.05294e-06	0.11759	0.000154724	4.00194	94	94	1.67038	78	83	2.04063	49	49	1.01507	44	45
CPIJ008488-RA hypothetical protein|protein_coding|supercont3.192:643712-650771:1|			-1.86281	5.88001e-17	1.14231e-12	3.15555e-15	10.3454	208	243	6.62114	260	329	5.20568	98	125	3.90239	126	173
CPIJ017574-RA conserved hypothetical protein|protein_coding|supercont3.1145:95201-100956:-1|			-1.86534	2.81613e-07	0.00547089	8.37809e-06	21.9681	226	516	19.5817	371	973	9.6201	102	231	12.6546	213	561
CPIJ018409-RA conserved hypothetical protein|protein_coding|supercont3.1273:24217-24792:1|	5.27e-30	AAEL011713-RA_conserved_hypothetical_proteinprotein_codingsupercont1.604:100806-101522:1	-1.87832	3.28124e-05	0.637447	0.000751706	1.70295	36	40	1.67038	75	83	0.9162	22	22	0.879729	35	39
CPIJ010324-RA conserved hypothetical protein|protein_coding|supercont3.295:267930-269511:1|	1.95e-46	AAEL010163-RA_conserved_hypothetical_proteinprotein_codingsupercont1.458:918888-920033:-1	-1.87986	1.15897e-103	2.25154e-99	1.19129e-101	100.176	2332	2353	42.0211	1880	2088	45.3935	1077	1090	30.2491	1207	1341
CPIJ002675-RA glutathione S-transferase 1|protein_coding|supercont3.36:421554-422258:1|			-1.88093	0.000451727	1	0.00859519	3.10789	73	73	2.99863	130	149	1.3743	33	33	1.87224	72	83
CPIJ006816-RA salivary C-type lectin |protein_coding|supercont3.135:550346-550897:-1|			-1.8862	1.65105e-22	3.2075e-18	9.77897e-21	24.3097	564	571	7.10414	336	353	11.2859	270	271	5.3686	223	238
CPIJ008379-RA conserved hypothetical protein|protein_coding|supercont3.185:185277-185639:-1|	9.09e-18	AAEL008176-RA_conserved_hypothetical_proteinprotein_codingsupercont1.304:515639-516793:1	-1.89458	2.29691e-96	4.46221e-92	2.28831e-94	74.5894	1752	1752	42.162	1917	2095	33.0665	794	794	28.5574	1112	1266
CPIJ001276-RA defensin anti-microbial peptide|protein_coding|supercont3.15:794088-794644:1|	4.73e-43	AAEL003857-RA_defensin_anti-microbial_peptideprotein_codingsupercont1.98:1405526-1405886:-1	-1.90256	1.84559e-199	3.58543e-195	2.0725e-197	151.222	3552	3552	60.3148	2879	2997	82.0415	1970	1970	29.1438	1193	1292
CPIJ008636-RA conserved hypothetical protein|protein_coding|supercont3.198:46144-48409:1|	1.18e-64	AAEL008428-RA_conserved_hypothetical_proteinprotein_codingsupercont1.324:1041114-1042689:1	-1.9036	7.78014e-05	1	0.001704	6.81182	160	160	4.28664	196	213	2.58202	62	62	3.24823	131	144
CPIJ014439-RA threonine/serine-rich mucin |protein_coding|supercont3.565:173465-174050:1|			-1.91092	7.48142e-08	0.00145342	2.33293e-06	24.7354	581	581	13.1014	599	651	8.99542	216	216	10.8049	445	479
CPIJ012015-RA hypothetical protein|protein_coding|supercont3.346:424967-425439:1|			-1.92109	8.17463e-15	1.58809e-10	4.03067e-13	69.9489	1111	1643	76.8777	2275	3820	42.7282	672	1026	33.7004	915	1494
CPIJ015089-RA AMP dependent ligase |protein_coding|supercont3.646:93635-95442:-1|			-1.94776	2.6577e-68	5.16311e-64	2.29472e-66	30.1423	708	708	25.9211	1237	1288	15.7003	377	377	13.0831	540	580
CPIJ015823-RA conserved hypothetical protein|protein_coding|supercont3.756:419-9793:-1|	6.41e-139	AAEL012748-RA_conserved_hypothetical_proteinprotein_codingsupercont1.734:48022-50116:-1	-1.95658	4.78051e-06	0.0928709	0.000123993	3.27819	77	77	1.83138	77	91	1.41595	34	34	1.19553	47	53
CPIJ040080-RA cytochrome c oxidase subunit II|protein_coding|Mt:3055-3739:1|	0	AAEL018664-RA_cytochrome_c_oxidase_subunit_IIprotein_codingMt:2903-3587:1	-1.96057	0	0	0	2900.22	68122	68122	983.693	48143	48879	1121.76	26936	26936	859.247	37436	38092
CPIJ014105-RA galactose-specific C-type lectin, putative |protein_coding|supercont3.489:40480-41011:-1|	2.65e-14	AAEL005641-RA_C-Type_Lectin_(CTL)_-_galactose_binding.protein_codingsupercont1.167:85697-86248:1	-1.9643	4.34653e-06	0.08444	0.000113342	19.286	453	453	8.9154	423	443	6.37175	153	153	7.98523	339	354
CPIJ010546-RA cytochrome P450|protein_coding|supercont3.278:370821-372488:-1|	6.7e-174	AAEL014613-RA_cytochrome_P450protein_codingsupercont1.1188:73219-74905:-1	-1.99352	1.80073e-102	3.49828e-98	1.8412e-100	104.774	2461	2461	25.4984	1089	1267	47.3925	1138	1138	17.9555	649	796
CPIJ015860-RA conserved hypothetical protein|protein_coding|supercont3.679:55209-56318:1|	0	AAEL017777-RA_28S_rRNArRNAsupercont1.836:226071-230651:-1	-2.00079	3.27364e-70	6.3597e-66	2.86473e-68	653.977	2529	15361	363.137	2659	18044	245.25	822	5889	263.107	1794	11664
CPIJ006809-RA salivary C-type lectin |protein_coding|supercont3.135:394044-394577:-1|			-2.00175	3.94684e-91	7.66752e-87	3.87249e-89	113.672	188	2670	29.5033	225	1466	42.5616	117	1022	28.9634	153	1284
CPIJ009208-RA predicted protein |protein_coding|supercont3.225:5703-12813:-1|	6.42e-13	AAEL003233-RA_predicted_proteinprotein_codingsupercont1.82:2667476-2675004:1	-2.03712	0.00238816	1	0.0387916	8.85536	204	208	5.85639	239	291	2.66531	64	64	4.55654	175	202
CPIJ016812-RA 40S ribosomal protein S2 |protein_coding|supercont3.834:88908-94470:1|	1.15e-160	AAEL010168-RB_40S_ribosomal_protein_S2protein_codingsupercont1.458:871856-873459:-1	-2.08727	1.42924e-194	2.77658e-190	1.58661e-192	67.3519	7	1582	58.1413	4	2889	37.2727	3	895	22.8504	1	1013
CPIJ012703-RA n-twist |protein_coding|supercont3.480:378351-395311:-1|	1.7e-116	AAEL006206-RA_n-twistprotein_codingsupercont1.194:1721075-1749269:1	-2.13325	2.58512e-05	0.502211	0.000605074	2.9376	29	69	0.986128	20	49	1.20772	16	29	0.6316	12	28
CPIJ014472-RA 40S ribosomal protein SA|protein_coding|supercont3.551:89403-89949:-1|	9.61e-20	AAEL013694-RA_40S_ribosomal_protein_SA_protein_codingsupercont1.896:279618-282706:1	-2.14086	2.4389e-12	4.73805e-08	1.04593e-10	10.388	244	244	3.01876	133	150	3.62315	87	87	2.63919	104	117
CPIJ002937-RA trypsin delta/gamma precursor|protein_coding|supercont3.40:564296-565174:-1|	1.84e-88	AAEL011553-RA_trypsinprotein_codingsupercont1.589:272770-274476:-1	-2.14671	4.63627e-05	0.900688	0.00105467	15.7949	371	371	6.48027	261	322	4.33113	104	104	6.04532	220	268
CPIJ010184-RA conserved hypothetical protein|protein_coding|supercont3.264:514988-515680:1|	1.92e-43	AAEL005352-RA_hypothetical_proteinprotein_codingsupercont1.152:2031215-2031919:-1	-2.15783	5.66979e-06	0.110147	0.000145313	9.2811	218	218	2.37476	104	118	2.58202	62	62	2.81964	103	125
CPIJ000407-RA tubulin beta-4 chain|protein_coding|supercont3.4:1584967-1587162:-1|	0	AAEL002851-RA_tubulin_beta_chainprotein_codingsupercont1.69:1899006-1916972:1	-2.16438	9.22941e-53	1.793e-48	7.28861e-51	51.5569	1202	1211	14.1479	588	703	17.1163	409	411	13.241	488	587
CPIJ010130-RA metaxin, putative |protein_coding|supercont3.251:266825-274306:1|	1.52e-15	AAEL003411-RA_metaxin,_putativeprotein_codingsupercont1.86:827709-836484:1	-2.18696	0.00105441	1	0.0186387	12.0484	283	283	6.03752	246	300	3.08176	74	74	5.18814	193	230
CPIJ017629-RA conserved hypothetical protein|protein_coding|supercont3.957:127235-127807:-1|	6.25e-93	AAEL009707-RA_conserved_hypothetical_proteinprotein_codingsupercont1.420:454856-458645:1	-2.23096	2.08757e-50	4.05552e-46	1.61575e-48	47.6827	1120	1120	12.6184	601	627	14.8258	356	356	12.2034	523	541
CPIJ010012-RA hypothetical protein|protein_coding|supercont3.246:43321-43675:-1|	2.95e-11	AAEL011296-RA_conserved_hypothetical_proteinprotein_codingsupercont1.564:67898-68249:1	-2.31352	5.06542e-05	0.984058	0.0011416	99.112	2328	2328	33.2466	1338	1652	22.4053	538	538	34.8057	1339	1543
CPIJ004650-RA transcription initiation factor TFIID subunit 8|protein_coding|supercont3.70:611312-612766:1|	1.21e-146	AAEL006856-RA_conserved_hypothetical_proteinprotein_codingsupercont1.224:1027728-1029413:-1	-2.3288	0.002106	1	0.0347903	0.681182	7	16	0.583627	15	29	0.249873	3	6	0.293243	7	13
CPIJ016534-RA conserved hypothetical protein|protein_coding|supercont3.772:2935-4658:-1|	0	AAEL017777-RA_28S_rRNArRNAsupercont1.836:226071-230651:-1	-2.36783	0	0	0	3151.79	6292	74031	923.66	2818	45896	1062.46	2166	25512	658.714	1859	29202
CPIJ040017-RA 28S_rRNA|rRNA|supercont3.261:124631-130005:-1|	0	AAEL018627-RA_28S_rRNArRNAsupercont1.836:37048-41505:-1	-2.37945	0	0	0	4459.53	1764	104748	1478.25	6351	73453	1392.08	2242	33427	1103.36	5413	48914
CPIJ010309-RA conserved hypothetical protein|protein_coding|supercont3.295:217739-218005:1|	5e-19	AAEL014436-RA_conserved_hypothetical_proteinprotein_codingsupercont1.1117:67118-74256:1	-2.38329	3.74293e-07	0.00727139	1.10006e-05	4.47026	76	105	1.0465	36	52	1.45759	28	35	0.857172	32	38
CPIJ010237-RA conserved hypothetical protein|protein_coding|supercont3.261:123994-125705:1|	0	AAEL018627-RA_28S_rRNArRNAsupercont1.836:37048-41505:-1	-2.41794	4.1326e-06	0.0802841	0.0001082	221.895	50	5212	112.237	301	5577	52.2234	45	1254	85.9653	259	3811
CPIJ007078-RA trypsin 7 precursor|protein_coding|supercont3.139:698598-699451:1|	8.82e-36	AAEL006425-RA_trypsinprotein_codingsupercont1.204:1007301-1008385:1	-2.46481	1.58994e-14	3.08878e-10	7.64549e-13	9.70684	228	228	2.63638	96	131	2.70695	65	65	2.30083	83	102
CPIJ003588-RA ubiquitin |protein_coding|supercont3.50:592651-593720:1|	6.09e-120	AAEL003888-RA_ubiquitinprotein_codingsupercont1.99:659447-660210:1	-2.52237	3.0695e-13	5.96312e-09	1.37083e-11	52.5787	1235	1235	17.6295	782	876	12.2021	293	293	15.6321	615	693
CPIJ017913-RA conserved hypothetical protein|protein_coding|supercont3.1084:30540-32944:-1|	7.73e-101	AAEL014231-RA_conserved_hypothetical_proteinprotein_codingsupercont1.1045:201749-203167:-1	-2.64454	7.8484e-05	1	0.00171701	24.8206	484	583	7.3054	270	363	4.45606	91	107	7.69199	244	341
CPIJ018045-RA tubulin alpha-1 chain|protein_coding|supercont3.1316:92493-93973:1|	0	AAEL006179-RA_tubulin_alpha_chainprotein_codingsupercont1.193:538943-562824:-1	-2.67302	3.14988e-07	0.00611927	9.34239e-06	13.0276	306	306	3.22001	142	160	2.58202	62	62	3.49636	134	155
CPIJ013279-RA conserved hypothetical protein|protein_coding|supercont3.460:7584-8231:1|			-2.77988	9.34199e-05	1	0.00201428	18.0939	425	425	7.4664	329	371	3.08176	74	74	6.11299	244	271
CPIJ003809-RA hypothetical protein|protein_coding|supercont3.52:770353-770797:1|			-2.93054	0.000879973	1	0.0158583	6.04549	142	142	2.79738	69	139	0.874554	21	21	2.14293	53	95
CPIJ039749-RA U1 spliceosomal RNA|snRNA|supercont3.23:1352435-1352598:-1|	1.01e-70	AAEL017931-RA_U1_spliceosomal_RNAsnRNAsupercont1.39:2412388-2412551:1	-2.94538	2.31735e-07	0.00450192	6.92602e-06	1.7881	41	42	0.925753	12	46	0.583036	13	14	0.338357	4	15
CPIJ001871-RA hypothetical protein|protein_coding|supercont3.26:242975-243783:1|			-2.96077	0.00265134	1	0.0425331	100.389	2358	2358	28.3763	1071	1410	11.9106	286	286	31.58	1090	1400
CPIJ015859-RA hypothetical protein|protein_coding|supercont3.679:54889-55208:1|	6.5e-115	AAEL017965-RA_28S_rRNArRNAsupercont1.836:200175-204756:-1	-2.98825	2.3761e-05	0.461606	0.000558169	54.0262	5	1269	21.5942	17	1073	8.16251	1	196	17.1434	17	760
CPIJ039933-RA Arthropod 7SK RNA|misc_RNA|supercont3.715:170408-170736:1|	2.33e-133	AAEL018514-RA_Arthropod_7SK_RNAmisc_RNAsupercont1.131:1212365-1212706:1	-2.99704	1.58603e-12	3.08117e-08	6.8623e-11	5.79005	136	136	1.449	70	72	1.33265	32	32	1.08274	46	48
CPIJ039625-RA 28S_rRNA|rRNA|supercont3.1464:12558-17378:1|	0	AAEL017777-RA_28S_rRNArRNAsupercont1.836:226071-230651:-1	-3.03353	7.08858e-08	0.0013771	2.21755e-06	186.005	4	4369	111.432	25	5537	33.1081	2	795	64.942	14	2879
CPIJ009681-RA translocator protein|protein_coding|supercont3.260:348622-349196:1|	1.83e-29	AAEL004067-RA_mitochondrial_benzodiazepine_receptor,_putativeprotein_codingsupercont1.106:424351-425583:1	-3.12884	2.50304e-09	4.86265e-05	8.90596e-08	5.61975	132	132	1.449	65	72	1.04114	25	25	1.21809	50	54
CPIJ019206-RA conserved hypothetical protein|protein_coding|supercont3.1464:22374-25341:-1|	3.03e-60	AAEL018543-RA_28S_rRNArRNAsupercont1.120:359942-363590:1	-3.17565	2.36228e-74	4.58921e-70	2.11484e-72	76.1221	5	1788	24.6129	15	1223	15.3672	2	369	16.3539	9	725
CPIJ004419-RA nucleosome assembly protein|protein_coding|supercont3.66:858191-859117:1|	1.17e-104	AAEL000432-RA_nucleosome_assembly_proteinprotein_codingsupercont1.8:80442-81413:-1	-3.2336	9.57755e-06	0.186063	0.000237325	7.62072	179	179	2.73701	123	136	1.08278	26	26	2.12037	85	94
CPIJ004686-RA hypothetical protein|protein_coding|supercont3.72:540252-540617:-1|			-3.40188	1.07146e-06	0.0208153	2.96092e-05	11.6652	274	274	2.59613	94	129	1.12443	27	27	3.06777	99	136
CPIJ000571-RA conserved hypothetical protein|protein_coding|supercont3.7:284322-285288:1|			-3.40409	0.00208569	1	0.034484	13.1979	310	310	4.52814	196	225	1.12443	27	27	4.08284	155	181
CPIJ039552-RA 28S_rRNA|rRNA|supercont3.1464:56403-61249:1|	0	AAEL017918-RA_28S_rRNArRNAsupercont1.836:79471-84058:-1	-3.48375	1.18857e-27	2.30904e-23	7.42456e-26	4385.11	162	103000	1128.63	328	56081	664.786	63	15963	917.918	293	40693
CPIJ003539-RA cytosol aminopeptidase|protein_coding|supercont3.48:1146611-1148394:1|	0	AAEL006975-RA_leucine_aminopeptidaseprotein_codingsupercont1.230:739174-741079:-1	-3.56184	2.37745e-10	4.61868e-06	9.03851e-09	31.675	744	744	9.66003	390	480	4.20619	101	101	7.39875	269	328
CPIJ012984-RA testis-specific serine/threonine-protein kinase 1|protein_coding|supercont3.441:347897-348819:-1|	1.08e-123	AAEL007434-RA_testis-specific_serine/threonine_kinase_22cprotein_codingsupercont1.256:65453-66454:-1	-3.73324	0.000939705	1	0.0168255	0.468312	7	11	0.322001	4	16	0.166582	3	4	0.0451143	0	2
CPIJ040065-RA ACEA small nucleolar RNA U3|snoRNA|supercont3.519:40875-41083:-1|	2.93e-66	AAEL017851-RA_Small_nucleolar_RNA_U3snoRNAsupercont1.6:52984-53195:-1	-4.00453	2.27079e-05	0.441147	0.000536675	1.57523	3	37	0.523251	0	26	0.208227	0	5	0.3158	0	14
CPIJ039796-RA Metazoan signal recognition particle RNA|SRP_RNA|supercont3.147:572174-572472:-1|	2.92e-125	AAEL018527-RA_Metazoan_signal_recognition_particle_RNASRP_RNAsupercont1.50:1816250-1816546:1	-4.4102	5.0326e-06	0.0977684	0.000130184	1.19207	0	28	0.422626	0	21	0.208227	0	5	0.1579	0	7
CPIJ000530-RA conserved hypothetical protein|protein_coding|supercont3.5:2054173-2054785:1|	2.74e-40	AAEL008440-RA_conserved_hypothetical_proteinprotein_codingsupercont1.325:903316-904684:1	-4.62425	2.11802e-07	0.00411469	6.36948e-06	7.6633	180	180	2.33451	104	116	0.583036	14	14	1.579	55	70
CPIJ001967-RA nucleosome assembly protein |protein_coding|supercont3.27:1054058-1054711:1|	4.25e-64	AAEL000432-RA_nucleosome_assembly_proteinprotein_codingsupercont1.8:80442-81413:-1	-5.96213	0.00201053	1	0.0333549	0.510886	3	12	0.140875	0	7	0.0416454	0	1	0.0676714	0	3
CPIJ007382-RA hypothetical protein|protein_coding|supercont3.147:501439-509990:-1|	1.25e-39	AAEL017571-RA_hypothetical_proteinprotein_codingsupercont1.50:1773295-1782041:-1	-7.70983	2.01136e-13	3.90747e-09	9.08714e-12	3.32076	2	78	1.26788	6	63	0.166582	0	4	0.428586	3	19
CPIJ005397-RA conserved hypothetical protein|protein_coding|supercont3.88:139308-140411:1|			-12.8992	5.31259e-05	1	0.0011904	0.255443	0	6	0.281751	3	14	0.0416454	0	1	0	0	0
CPIJ018053-RA mitochondrial inner membrane protein translocase, 8kD-subunit, putative |protein_coding|supercont3.1083:53550-53887:-1|	3.64e-60	AAEL000941-RA_mitochondrial_inner_membrane_protein_translocase,_8kD-subunit,_putativeprotein_codingsupercont1.19:3770067-3771012:-1	-17.3635	0.00230904	1	0.0376324	0.170295	0	4	0.221376	1	11	0	0	0	0.0225571	0	1
