# Supplementary material for: Dehydration prompts increased activity and blood feeding by mosquitoes
Source: Sci Rep. 2018 May 1;8:6804. doi: 10.1038/s41598-018-24893-z (PMC5931509; doi:10.1038/s41598-018-24893-z)
Supplement: Supplementary file 2 — Table S2 [file 41598_2018_24893_MOESM2_ESM.xlsx]

## Sheet: Control vs. Dehydrated
	Table S2: Differential expression of genes associated with carbohydrate metabolism.
Gene ID	Name	Abbreviation		Experiment - Fold Change (normalized values)	Baggerley's test: Dehydrated vs Control original values - FDR p-value correction	Control - CuPip_C2_Trimmed (GE) - Normalized expression values	Control - CuPip_C2_Trimmed (GE) - Unique gene reads	Control - CuPip_C2_Trimmed (GE) - Total gene reads	Control - run0537_lane12_read1_index7=CuPip_Con (GE) - Normalized expression values	Control - run0537_lane12_read1_index7=CuPip_Con (GE) - Unique gene reads	Control - run0537_lane12_read1_index7=CuPip_Con (GE) - Total gene reads	Dehydrated - Cupid_D2_Trimmed (GE) - Normalized expression values	Dehydrated - Cupid_D2_Trimmed (GE) - Unique gene reads	Dehydrated - Cupid_D2_Trimmed (GE) - Total gene reads	Dehydrated - run0537_lane12_read1_index6=CuPip_D (GE) - Normalized expression values	Dehydrated - run0537_lane12_read1_index6=CuPip_D (GE) - Unique gene reads	Dehydrated - run0537_lane12_read1_index6=CuPip_D (GE) - Total gene reads
CPIJ003304-RA isocitrate dehydrogenase|protein_coding|supercont3.47:758412-759839:-1|	NADP-Isocitrate dehydrogenase	NADP-IDH	Citrate Cycle	1.31254	0	173.531	4076	4076	145.243	6876	7217	213.766	5133	5133	204.638	8802	9072
CPIJ008289-RA pyruvate kinase |protein_coding|supercont3.167:479341-485431:1|	Pyruvate dehydrogenase kinase	PK	Citrate Cycle	1.09989	0	770.928	18108	18108	556.277	26187	27641	815.46	19581	19581	644.322	27170	28564
CPIJ009491-RA isocitrate dehydrogenase |protein_coding|supercont3.235:235602-238435:-1|	Isocitrate dehydrogenase	IDH	Citrate Cycle	1.16513	1.65331e-09	88.8091	2053	2086	80.1782	3727	3984	115.483	2703	2773	81.4088	3367	3609
CPIJ004390-RA pyruvate dehydrogenase |protein_coding|supercont3.66:333971-338628:1|	Pyruvate dehydrogenase	PDH	Citrate Cycle	1.21449	0.0358458	66.7558	1568	1568	75.9318	3623	3773	97.1172	2332	2332	76.1755	3202	3377
CPIJ006157-RA succinyl-coa synthetase beta chain |protein_coding|supercont3.109:374564-391673:-1|	Succinyl-coa synthetase	LSC	Citrate Cycle	1.32666	0.438662	77.6122	1823	1823	104.55	4925	5195	124.437	2988	2988	117.23	4922	5197
CPIJ010291-RA citrate synthase, mitochondrial precursor|protein_coding|supercont3.262:465638-470703:1|	Citrate synthase	CS	Citrate Cycle	1.13931	1	112.991	1483	2654	185.151	3714	9200	158.836	1919	3814	180.841	3096	8017
CPIJ002460-RA malate dehydrogenase |protein_coding|supercont3.32:1109317-1112170:-1|	Malate dehydrogenase	MDH	Citrate Cycle	1.01677	1	1.19207	0	28	89.6974	0	4457	1.12443	0	27	91.2888	0	4047
CPIJ013528-RA pyruvate dehydrogenase|protein_coding|supercont3.462:11180-15440:-1|	Pyruvate dehydrogenase kinase	PDK	Citrate Cycle	-1.00893	1	48.7471	1145	1145	50.1315	2254	2491	44.2275	1062	1062	53.7762	2124	2384
CPIJ006068-RA utp-glucose-1-phosphate uridylyltransferase 2 |protein_coding|supercont3.106:535423-546468:1|	UTP--glucose-1-P uridylyltransferase	GALU	Glycogen/sugar Metabolism	1.12466	0	203.205	4773	4773	147.396	6817	7324	206.811	4966	4966	187.495	7847	8312
CPIJ006166-RA deltamethrin resistance-associated NYD-GBE|protein_coding|supercont3.109:604325-611666:-1|	Glycogen branching enzyme	GBE	Glycogen/sugar Metabolism	1.29526	0	134.789	3166	3166	93.6218	4352	4652	168.539	4047	4047	127.313	5278	5644
CPIJ009404-RA trehalose-6-phosphate synthase |protein_coding|supercont3.229:403494-411809:-1|	Trehalose-6-phosphate synthase	TPS	Glycogen/sugar Metabolism	1.24937	0	525.361	12340	12340	360.299	17192	17903	600.902	14429	14429	505.619	21783	22415
CPIJ020026-RA glycogen debranching enzyme|protein_coding|supercont3.2812:2035-6343:1|	Glycogen debranching enzyme	GDE	Glycogen/sugar Metabolism	1.35248	5.40284e-07	57.645	1354	1354	61.9047	2900	3076	82.8744	1990	1990	78.8147	3320	3494
CPIJ004776-RA glycogen phosphorylase |protein_coding|supercont3.75:439788-456773:-1|	Glycogen phosphorylase	GLY	Glycogen/sugar Metabolism	1.89889	0.00147184	153.819	3613	3613	241.42	11591	11996	382.722	9190	9190	367.794	15873	16305
CPIJ005086-RA glycogen synthase|protein_coding|supercont3.90:10993-13810:1|	Glycogen synthase	GYS	Glycogen/sugar Metabolism	1.17026	1	69.3102	1628	1628	117.55	5213	5841	106.071	2547	2547	112.605	4450	4992
CPIJ009402-RA trehalose-6-phosphate synthase 1|protein_coding|supercont3.229:389658-390766:1|	Trehalose-6-phosphate phosphatase	TPP	Glycogen/sugar Metabolism	-1.04747	1	70.0766	1646	1646	45.704	2058	2271	53.3062	1280	1280	57.2275	2329	2537
CPIJ017949-RA trehalase|protein_coding|supercont3.1075:12769-14996:1|	alpha,alpha-Trehalase	TREA	Glycogen/sugar Metabolism	1.34366	1	29.5888	577	695	67.9422	2077	3376	58.0538	1112	1394	72.9949	2050	3236
CPIJ009571-RA fructose-bisphosphate aldolase |protein_coding|supercont3.240:190651-229714:-1|	Fructose-bisphosphate aldolase	ALDO	Glycolysis	1.04898	0	770.204	18091	18091	653.42	29801	32468	798.135	19165	19165	695.211	28666	30820
CPIJ000948-RA enolase|protein_coding|supercont3.11:483101-485050:-1|	Enolase	ENO	Glycolysis	1.16473	0	691.783	15891	16249	536.816	24301	26674	851.899	19793	20456	579.087	23609	25672
CPIJ014577-RA phosphoglycerate mutase 2|protein_coding|supercont3.564:257676-258801:1|	Phosphoglycerate mutase	PGAM	Glycolysis	-1.21647	2.07772e-24	175.915	4132	4132	100.183	4797	4978	140.595	3376	3376	86.3713	3706	3829
CPIJ006486-RA glucose-6-phosphate isomerase |protein_coding|supercont3.129:686683-698459:-1|	Glucose-6-phosphate isomerase	GPI	Glycolysis	1.2215	4.64881e-13	64.9677	1035	1526	57.0948	1721	2837	89.4128	1394	2147	59.6862	1577	2646
CPIJ010409-RA fructose-1,6-bisphosphatase 1|protein_coding|supercont3.291:437482-438829:1|	Fructose-1,6-bisphosphatase	FBP	Glycolysis	1.43365	0.000321791	28.3542	518	666	32.6227	1032	1621	46.1848	895	1109	41.2345	1122	1828
CPIJ009280-RA phosphoglycerate kinase|protein_coding|supercont3.218:427423-428876:-1|	Phosphoglycerate kinase	PGK	Glycolysis	1.06479	0.876047	127.338	2991	2991	94.0645	4440	4674	152.172	3654	3654	83.5742	3519	3705
CPIJ016653-RA glucose-6-phosphatase|protein_coding|supercont3.780:66515-67808:1|	Glucose-6-phosphatase	G6PC	Glycolysis	-1.0239	1	3.83165	90	90	9.05627	385	450	4.33113	104	104	8.25592	313	366
CPIJ008049-RA hexokinase |protein_coding|supercont3.194:267155-278291:-1|	Hexokinase	HEX	Glycolysis	1.31596	1	47.9382	259	1126	239.106	1192	11881	103.239	687	2479	274.498	1440	12169
CPIJ014454-RA l-lactate dehydrogenase |protein_coding|supercont3.570:167530-173662:1|	L-lactate dehydrogenase	LDH	Glycolysis	-1.238	1	13.3256	164	313	20.7892	472	1033	5.24733	67	126	22.309	465	989
CPIJ010515-RA phosphoenolpyruvate carboxykinase|protein_coding|supercont3.297:59410-61558:-1|	Phosphoenolpyruvate carboxykinase	PEPCK	Glycolysis	1.73491	1	13.3256	309	313	20.7288	922	1030	17.8243	419	428	41.257	1687	1829
CPIJ008591-RA 6-phosphofructokinase|protein_coding|supercont3.202:166018-186844:1|	Phosphofructokinase	PFK	Glycolysis	1.17395	1	31.5047	740	740	68.8478	3189	3421	49.1	1179	1179	68.7091	2844	3046
CPIJ005681-RA phosphoglucomutase|protein_coding|supercont3.99:652444-654482:-1|	Phosphoglucomutase	PGM	Glycolysis	1.01047	1	162.419	3815	3815	120.911	5424	6008	170.58	4096	4096	115.718	4656	5130
CPIJ002514-RA pyruvate carboxylase, mitochondrial precursor|protein_coding|supercont3.35:249600-257549:-1|	Pyruvate carboxylase	PYC	Glycolysis	1.27846	1	196.18	4608	4608	294.269	13930	14622	344.783	8274	8279	282.235	11904	12512
CPIJ008203-RA transketolase |protein_coding|supercont3.168:370298-377046:1|	Transketolase	TAL	Pentose Phosphate Pathway	1.21527	5.71856e-05	296.101	6096	6955	300.387	11256	14926	426.283	8386	10236	298.612	9826	13238
CPIJ001316-RA conserved hypothetical protein|protein_coding|supercont3.18:95713-101661:1|	6-phosphogluconate dehydrogenase	PGD	Pentose Phosphate Pathway	1.06237	0.0231249	149.009	3468	3500	132.383	5911	6578	167.456	3982	4021	131.486	5267	5829
CPIJ006761-RA glucose-6-phosphate 1-dehydrogenase |protein_coding|supercont3.124:305984-315966:-1|	Glucose-6-phosphate dehydrogenase	G6PD	Pentose Phosphate Pathway	1.2076	0.0363189	81.7844	1921	1921	95.1513	4387	4728	113.401	2723	2723	100.267	4115	4445
CPIJ010817-RA ribulose-phosphate 3-epimerase|protein_coding|supercont3.293:153383-154260:1|	Ribulose-phosphate 3-epimerase	RPE	Pentose Phosphate Pathway	1.05551	1	36.8264	865	865	43.5506	2069	2164	47.6424	1144	1144	37.1967	1572	1649
CPIJ004258-RA ribose-5-phosphate isomerase|protein_coding|supercont3.63:831613-832604:1|	Ribose 5-phosphate isomerase A	RPIA	Pentose Phosphate Pathway	1.01757	1	43.8085	1029	1029	51.4598	2282	2557	51.5571	1238	1238	45.385	1778	2012
