# Supplementary material for: Dehydration prompts increased activity and blood feeding by mosquitoes
Source: Sci Rep. 2018 May 1;8:6804. doi: 10.1038/s41598-018-24893-z (PMC5931509; doi:10.1038/s41598-018-24893-z)
Supplement: Supplementary file 3 — Table S3 [file 41598_2018_24893_MOESM3_ESM.xlsx]

## Sheet: Sheet1
	Table S3. PCR and dsRNA primers used in this studyA.
	Species	PCR assay		gene				primer sets
	Culex pipiens	RT-qPCR		aquaporin		CPIJ009225		F - 5'-ATCACGGCGTTTATCTACAAGA-3'
								R - 5'-GTGGTTCTGGGTTTATGGTTTG-3'
				defensin		CPIJ001276		F - 5'-AGTGGATTCGGCGTC AACGA-3'
								R - 5'-GTTTCGGCACACGCAAACCT-3'
				glycogen debranching enzyme		CPIJ020026		F - 5'-GAAGTTGTACGTCGAGGAAG-3'
								R - 5'-TTTCGTACAACAGTTGGTCA-3'
				glycogen phosporylase		CPIJ004776		F - 5'-ATACTACATCGCCAAGCAGA-3'
								R - 5'-CGGTAGTTCTCCAGGAAGAT-3'
				trehalase		CPIJ017949		F - 5'-CTACCTTGTCGAAGTGAACG-3'
								R - 5'-TCTTCCTTCTCGAAGACCTC-3'
				utp-glucose-1-phosphate uridylyltransferase 2		CPIJ006068		F - 5'-CGCTATCTTATGCACGGTAG-3'
								R - 5'-GAGATGACACACCGTTTTGA-3'
				alpha tubulin		CPIJ006724		F - 5'-TGAGCCGTACAACTCTATCC-3'
								R - 5'-GGTTCAGGTTGGTGTAGGTC-3'
		dsRNA		trehalase		CPIJ017949		F - 5'-TAATACGACTCACTATAGGGTCGAGTCCAACTTTGAGAAA-3'
								R - 5'-TAATACGACTCACTATAGGGCGTTCACTTCGACAAGGTAG-3'
	A PCR primers were generated at IDT, Coralville, IA.
